# Supplementary material for: Mapping the evolving landscape of super-enhancers during cell differentiation
Source: Genome Biol. 2021 Sep 15;22:269. doi: 10.1186/s13059-021-02485-x (PMC8442463; doi:10.1186/s13059-021-02485-x)
Supplement: Supplementary file 2 — Additional file 2: Table S1. Summary of used datasets in the study. [file 13059_2021_2485_MOESM2_ESM.xlsx]

## Sheet: Table S1.Summary of data
Lineage	Species	Data-type	Time points	GEO accession	Accession URL	Reference
Cardiomyocyte	Human	ChIP-seq RNA-seq Hi-C	5 (hESC, MC, CMC, CP, PCM)	GSE116862	https://www.ncbi.nlm.nih.gov/geo/query/acc.cgi?acc=GSE116862	Zhang Y, Li T, Preissl S, Amaral ML, Grinstein JD, Farah EN, Destici E, Qiu Y, Hu R, Lee AY,et al: Transcriptionally active HERV-H retrotransposons demarcate topologically associating domains in human pluripotent stem cells. Nat Genet 2019, 51:1380-1388
Cardiomyocyte	Mouse	ChIP-seq RNA-seq	4 (mESC, MC, CP, CM)	GSE47950	https://www.ncbi.nlm.nih.gov/geo/query/acc.cgi?acc=GSE47950	Wamstad JA, Alexander JM, Truty RM, Shrikumar A, Li F, Eilertson KE, Ding H, Wylie JN,Pico AR, Capra JA, et al: Dynamic and coordinated epigenetic regulation of developmental transitions in the cardiac lineage. Cell 2012, 151:206-220.
Erythorid cells	Mouse	ChIP-seq RNA-seq	7 (LTHSC, STHSC, MPP, CMP, MEP, EryA, EryB)	GSE60103	https://www.ncbi.nlm.nih.gov/geo/query/acc.cgi?acc=GSE60103	Lara-Astiaso D, Weiner A, Lorenzo-Vivas E, Zaretsky I, Jaitin DA, David E, Keren-Shaul H,Mildner A, Winter D, Jung S, et al: Immunogenetics. Chromatin state dynamics during blood formation. Science 2014, 345:943-949.
B cells	Mouse	ChIP-seq RNA-seq	5 (LTHSC, STHSC, MPP, CLP, B)	GSE60103	https://www.ncbi.nlm.nih.gov/geo/query/acc.cgi?acc=GSE60103	Lara-Astiaso D, Weiner A, Lorenzo-Vivas E, Zaretsky I, Jaitin DA, David E, Keren-Shaul H,Mildner A, Winter D, Jung S, et al: Immunogenetics. Chromatin state dynamics during blood formation. Science 2014, 345:943-949.
Granulocytes	Mouse	ChIP-seq RNA-seq	6 (LTHSC, STHSC, MPP, CMP, GMP, GN)	GSE60103	https://www.ncbi.nlm.nih.gov/geo/query/acc.cgi?acc=GSE60103	Lara-Astiaso D, Weiner A, Lorenzo-Vivas E, Zaretsky I, Jaitin DA, David E, Keren-Shaul H,Mildner A, Winter D, Jung S, et al: Immunogenetics. Chromatin state dynamics during blood formation. Science 2014, 345:943-949.
Reprogramming	Mouse	ChIP-seq RNA-seq	4 (MEF, 48h, preiPSC, ESC)	GSE90895	https://www.ncbi.nlm.nih.gov/geo/query/acc.cgi?acc=GSE90895	Chronis C, Fiziev P, Papp B, Butz S, Bonora G, Sabri S, Ernst J, Plath K: Cooperative Binding of Transcription Factors Orchestrates Reprogramming. Cell 2017, 168:442-459 e420.
