# Supplementary material for: Mapping the evolving landscape of super-enhancers during cell differentiation
Source: Genome Biol. 2021 Sep 15;22:269. doi: 10.1186/s13059-021-02485-x (PMC8442463; doi:10.1186/s13059-021-02485-x)
Supplement: Supplementary file 5 — Additional file 5: Table S4. Summary of the evolving signals of enhancers during differentiation for each interrogated system. [file 13059_2021_2485_MOESM5_ESM.xlsx]

## Sheet: Erythroid-cells_mm10
Enhancer	SE	LT-HSC	ST-HSC	MPP	CMP	MEP	EryA	EryB
chr1:9775401-9777301	chr1:9775401-9816862	3.14423	1.97907	2.16547	4.69552	35.8856	61.9477	44.7698
chr1:9777351-9778350	chr1:9775401-9816862	7.20239	3.00691	4.37832	8.38716	20.7186	46.0684	33.027
chr1:9779251-9782001	chr1:9775401-9816862	6.14247	3.72018	4.8326	3.40298	23.9499	107.758	96.3801
chr1:9782051-9784551	chr1:9775401-9816862	7.20239	5.83097	3.35366	6.45385	44.3511	100.962	91.9414
chr1:9784601-9785451	chr1:9775401-9816862	10.4857	4.24442	3.35366	2.67249	20.7186	64.7272	66.5088
chr1:9790626-9791532	chr1:9775401-9816862	4.6462	0.692231	3.35366	4.95427	10.2729	23.5137	25.5402
chr1:9796351-9801500	chr1:9775401-9816862	43.2308	59.8106	69.271	85.1414	73.6579	100.455	111.679
chr1:9804982-9806585	chr1:9775401-9816862	8.33784	21.8709	32.1884	29.6325	16.2236	16.6458	15.5425
chr1:9807941-9808811	chr1:9775401-9816862	2.25347	9.96148	11.0739	11.1956	1.76939	13.4836	14.2823
chr1:9811875-9816862	chr1:9775401-9816862	9.38553	9.21295	47.1485	22.0608	11.5136	33.8681	20.9575
chr1:13564751-13571050	chr1:13564751-13591072	8.33784	2.43335	5.30434	8.50883	26.9424	75.1832	70.1096
chr1:13572412-13576586	chr1:13564751-13591072	19.7526	51.6306	32.1884	23.2131	95.7715	122.694	118.946
chr1:13586794-13591072	chr1:13564751-13591072	114.641	57.4146	58.236	108.691	28.0579	75.602	85.8749
chr1:23959094-23959746	chr1:23959094-23970164	0.383919	0	2.75707	1.81871	12.8059	21.065	22.1133
chr1:23961701-23964451	chr1:23959094-23970164	5.67404	1.97907	0	0.794054	13.883	81.9823	69.8303
chr1:23964501-23968900	chr1:23959094-23970164	6.14247	0.692231	0	1.50733	44.3511	164.793	160.178
chr1:23969467-23970164	chr1:23959094-23970164	2.62317	0	1.59191	5.88029	3.98224	18.7043	23.3537
chr1:33618881-33621918	chr1:33618881-33650467	4.6462	4.90495	2.16547	5.42601	32.3659	45.3842	41.6004
chr1:33623551-33629851	chr1:33618881-33650467	8.33784	5.37669	2.16547	19.8019	36.9688	85.2489	75.0757
chr1:33629901-33633751	chr1:33618881-33650467	3.14423	4.90495	2.75707	8.50883	55.3195	89.4232	95.9809
chr1:33638272-33640666	chr1:33618881-33650467	0.882057	3.00691	4.8326	4.03156	1.76939	55.0171	61.7522
chr1:33648952-33650467	chr1:33618881-33650467	7.20239	1.08831	1.59191	5.42601	31.2103	33.1345	30.2287
chr1:36088951-36093751	chr1:36088951-36100396	1.38566	6.00196	2.16547	6.85563	116.056	192.055	155.171
chr1:36093801-36098000	chr1:36088951-36100396	11.3361	1.45801	2.16547	0.931376	46.714	90.0548	79.9856
chr1:36098239-36098782	chr1:36088951-36100396	5.04228	1.08831	2.75707	3.40298	16.2236	32.0513	23.9499
chr1:36099803-36100396	chr1:36088951-36100396	4.17207	0.692231	4.37832	3.64783	18.4597	7.64102	24.0904
chr1:36914701-36919951	chr1:36914701-36944829	11.9153	8.11275	4.8326	15.5918	12.8059	39.4689	64.0636
chr1:36920001-36924050	chr1:36914701-36944829	27.7958	16.3978	41.5479	11.6475	25.9764	48.1669	72.9737
chr1:36925924-36926800	chr1:36914701-36944829	8.33784	4.90495	5.30434	6.85563	5.21976	25.3503	28.4446
chr1:36933701-36941850	chr1:36914701-36944829	7.9065	8.11275	4.8326	11.6475	26.9424	75.602	70.9859
chr1:36942083-36944829	chr1:36914701-36944829	3.14423	0	1.59191	8.50883	22.7975	66.6163	83.9044
chr1:58951001-58959401	chr1:58951001-58977450	52.4118	50.3182	22.1979	17.0419	54.0759	177.667	203.666
chr1:58959451-58966951	chr1:58951001-58977450	7.20239	6.5262	6.71831	9.43485	51.4508	146.406	165.723
chr1:58967001-58977450	chr1:58951001-58977450	24.0379	9.5072	17.464	43.0903	64.0111	140.573	164.127
chr1:75123560-75126233	chr1:75123560-75193452	70.5146	51.6306	45.05	54.6845	38.3833	83.101	92.3077
chr1:75135251-75139451	chr1:75123560-75193452	7.20239	3.00691	7.06506	5.92961	32.3659	56.1374	58.0791
chr1:75139501-75144250	chr1:75123560-75193452	79.442	78.4136	60.085	69.8796	87.6622	106.255	140.762
chr1:75144853-75147168	chr1:75123560-75193452	5.67404	0	1.01596	4.03156	32.3659	39.9962	38.8546
chr1:75158224-75161580	chr1:75123560-75193452	8.86129	4.90495	0	8.50883	61.5658	105.522	90.2848
chr1:75166899-75169495	chr1:75123560-75193452	33.2225	24.3196	33.7113	22.8469	38.3833	85.9824	63.0451
chr1:75177736-75181416	chr1:75123560-75193452	6.14247	10.3977	6.22705	8.38716	41.8854	69.0123	93.6006
chr1:75189825-75193452	chr1:75123560-75193452	63.4673	21.1867	37.2275	33.2719	80.3002	69.6932	70.6164
chr1:75208288-75212293	chr1:75208288-75252163	31.0329	44.6155	74.531	43.0903	49.2152	56.8217	70.9859
chr1:75213151-75213748	chr1:75208288-75252163	11.9153	7.27474	14.2298	18.7537	10.2729	21.7986	22.6201
chr1:75215437-75219946	chr1:75208288-75252163	16.4858	11.7198	7.06506	9.80113	12.8059	79.0748	99.9834
chr1:75223139-75223727	chr1:75208288-75252163	8.86129	9.21295	17.464	2.67249	11.5136	7.64102	0.744734
chr1:75228123-75230223	chr1:75208288-75252163	7.20239	5.83097	3.35366	5.88029	10.2729	43.8589	42.1121
chr1:75234318-75239311	chr1:75208288-75252163	73.0617	94.776	67.3294	31.0329	70.0571	126.522	106.075
chr1:75250874-75252163	chr1:75208288-75252163	15.3331	12.4363	6.22705	11.1956	17.2194	16.6458	29.1782
chr1:86471064-86473464	chr1:86471064-86505999	32.5557	31.9438	26.5907	52.6935	58.9375	51.5583	43.1428
chr1:86476801-86481283	chr1:86471064-86505999	27.1872	39.3089	44.4356	46.1177	68.8522	113.649	95.3846
chr1:86486223-86489319	chr1:86471064-86505999	104.507	80.6699	74.0242	91.7484	114.903	87.2259	87.764
chr1:86491180-86493293	chr1:86471064-86505999	31.0329	38.6682	19.2604	37.0904	12.8059	35.4459	16.5383
chr1:86497787-86498541	chr1:86471064-86505999	18.9665	3.72018	4.37832	4.95427	5.21976	6.63373	12.2759
chr1:86499525-86500120	chr1:86471064-86505999	7.9065	11.1463	11.0739	8.50883	3.98224	15.1957	11.9678
chr1:86501208-86501810	chr1:86471064-86505999	4.17207	6.5262	12.5209	7.46114	15.0357	15.8399	18.1449
chr1:86502792-86505999	chr1:86471064-86505999	110.514	90.5435	77.5405	65.772	61.5658	16.6458	30.4768
chr1:87622151-87623501	chr1:87622151-87652051	25.4876	18.0924	16.7304	17.5856	26.9424	42.7789	37.3875
chr1:87629652-87630258	chr1:87622151-87652051	17.7261	10.3977	7.99108	7.11438	7.8185	19.9095	31.8221
chr1:87631427-87633050	chr1:87622151-87652051	39.0501	21.1867	17.9125	10.0954	18.4597	34.2903	28.8989
chr1:87635651-87639501	chr1:87622151-87652051	40.7823	23.6354	38.8021	27.7078	86.1599	93.8823	110.619
chr1:87647751-87652051	chr1:87622151-87652051	36.5294	43.9313	51.119	27.4261	29.0764	45.3842	50.6647
chr1:87688221-87688896	chr1:87688221-87721581	6.80631	4.24442	7.99108	5.92961	9.03877	21.065	26.6925
chr1:87695237-87695802	chr1:87688221-87721581	2.62317	3.21658	4.37832	8.50883	5.21976	18.7043	26.5061
chr1:87696137-87697476	chr1:87688221-87721581	5.67404	3.00691	5.30434	7.11438	12.8059	31.6291	27.3768
chr1:87701660-87702385	chr1:87688221-87721581	6.80631	3.72018	4.37832	14.5115	10.2729	13.4836	25.7143
chr1:87703401-87709300	chr1:87688221-87721581	3.14423	1.97907	0	3.64783	6.40453	118.51	127.148
chr1:87710251-87715551	chr1:87688221-87721581	5.04228	3.21658	2.16547	4.03156	51.4508	169.663	180.884
chr1:87720913-87721581	chr1:87688221-87721581	6.80631	5.83097	4.37832	5.92961	12.8059	19.9095	26.6925
chr1:88204101-88209550	chr1:88204101-88216022	7.20239	4.90495	4.8326	2.48267	44.3511	193.377	202.397
chr1:88211228-88212170	chr1:88204101-88216022	10.9893	3.00691	7.99108	20.905	33.5742	20.7186	16.8322
chr1:88212819-88213610	chr1:88204101-88216022	12.3639	7.53349	10.6196	31.0329	32.3659	34.8866	24.3721
chr1:88214251-88216022	chr1:88204101-88216022	15.6798	7.27474	8.24984	41.9872	36.9688	27.606	28.8989
chr1:91523566-91524626	chr1:91523566-91551500	2.62317	0.692231	4.8326	5.42601	3.98224	29.2857	30.2287
chr1:91531816-91535604	chr1:91523566-91551500	1.38566	0	0	0.295915	26.9424	108.278	120.629
chr1:91537001-91540501	chr1:91523566-91551500	5.04228	3.21658	3.35366	4.03156	46.714	87.8715	101.748
chr1:91540551-91547000	chr1:91523566-91551500	5.04228	1.45801	3.35366	4.95427	5.21976	65.4253	77.1043
chr1:91548229-91550533	chr1:91523566-91551500	0.882057	2.43335	3.35366	6.85563	25.9764	34.8866	34.0455
chr1:91550896-91551500	chr1:91523566-91551500	7.9065	1.45801	2.16547	3.05623	12.8059	11.8273	26.6925
chr1:127754577-127759151	chr1:127754577-127777216	6.80631	8.11275	7.06506	5.88029	166.041	140.573	145.525
chr1:127759753-127760875	chr1:127754577-127777216	3.59851	2.43335	6.71831	2.08089	2.93456	35.4459	32.1038
chr1:127772655-127777216	chr1:127754577-127777216	54.1639	37.5972	64.305	111.905	129.324	72.7873	76.7717
chr1:128542966-128544224	chr1:128542966-128593579	7.20239	3.72018	2.16547	5.42601	16.2236	23.5137	29.7925
chr1:128548096-128549675	chr1:128542966-128593579	34.1335	25.6125	25.1903	17.828	11.5136	25.3503	19.3853
chr1:128551046-128553797	chr1:128542966-128593579	5.04228	1.08831	2.16547	7.46114	32.3659	95.879	78.6559
chr1:128556801-128561001	chr1:128542966-128593579	7.20239	3.21658	2.75707	8.50883	13.883	42.2196	45.6635
chr1:128561051-128563251	chr1:128542966-128593579	6.80631	6.5262	4.37832	8.0404	19.5628	88.5525	61.7522
chr1:128568561-128569162	chr1:128542966-128593579	7.20239	2.43335	4.8326	7.46114	1.76939	19.9095	10.852
chr1:128573393-128577186	chr1:128542966-128593579	7.20239	5.37669	5.30434	5.92961	17.2194	129.852	107.65
chr1:128589589-128593579	chr1:128542966-128593579	137.473	82.5591	123.792	123.37	111.856	154.809	105.711
chr1:130704055-130705576	chr1:130704055-130746441	3.59851	2.43335	2.75707	5.88029	29.0764	25.3503	41.6004
chr1:130710210-130710993	chr1:130704055-130746441	11.3361	10.3977	9.64428	9.14059	10.2729	9.75181	10.3254
chr1:130714930-130719047	chr1:130704055-130746441	68.5729	61.3358	51.119	74.2864	126.225	122.223	112.586
chr1:130719847-130720495	chr1:130704055-130746441	6.14247	7.27474	5.30434	4.03156	5.21976	21.065	22.8994
chr1:130730571-130731067	chr1:130704055-130746441	1.90671	3.72018	2.75707	3.40298	5.21976	15.1957	23.9499
chr1:130731425-130733773	chr1:130704055-130746441	5.04228	3.72018	5.30434	0.931376	5.21976	44.9654	47.5707
chr1:130734138-130734789	chr1:130704055-130746441	9.88913	4.90495	3.35366	2.08089	9.03877	18.7043	23.4062
chr1:130738319-130742972	chr1:130704055-130746441	21.2747	17.5363	4.37832	9.14059	66.4563	115.113	124.476
chr1:130743346-130746441	chr1:130704055-130746441	1.90671	3.72018	3.80476	4.69552	22.7975	48.1669	49.5616
chr1:131124109-131128047	chr1:131124109-131154228	26.3461	106.913	30.1762	37.8591	167.576	123.792	138.396
chr1:131133401-131138301	chr1:131124109-131154228	63.4673	56.894	33.7113	36.232	67.6119	149.8	146.717
chr1:131138351-131140200	chr1:131124109-131154228	80.5976	137.843	87.4123	81.7499	91.5742	51.5583	52.4643
chr1:131141244-131142123	chr1:131124109-131154228	19.7526	13.068	12.1741	11.6475	6.40453	14.3898	14.2823
chr1:131142782-131143370	chr1:131124109-131154228	20.3087	4.5582	7.35932	15.2451	5.21976	14.3898	10.3254
chr1:131145378-131147191	chr1:131124109-131154228	31.0329	53.3778	7.99108	10.535	5.21976	7.64102	11.2481
chr1:131152441-131154228	chr1:131124109-131154228	35.0271	35.5182	34.4274	28.8464	46.714	46.0684	46.1703
chr1:131658251-131659351	chr1:131658251-131665400	26.3461	8.77328	18.5968	13.1174	16.2236	49.8261	42.1121
chr1:131659401-131665400	chr1:131658251-131665400	5.04228	3.72018	5.30434	3.05623	26.9424	204.12	182.856
chr1:132006301-132009851	chr1:132006301-132028904	184.227	169.281	213.481	247.124	191.506	114.33	115.005
chr1:132013024-132013651	chr1:132006301-132028904	29.5306	16.3978	5.30434	13.1174	17.2194	19.9095	21.9235
chr1:132022124-132023538	chr1:132006301-132028904	8.33784	3.72018	5.75862	10.535	12.8059	30.4243	33.3967
chr1:132025363-132028904	chr1:132006301-132028904	15.6798	13.3268	2.16547	6.45385	16.2236	98.1239	124.106
chr1:132365001-132370601	chr1:132365001-132403131	6.80631	8.11275	3.80476	8.38716	28.0579	106.255	130.49
chr1:132372133-132376781	chr1:132365001-132403131	12.9957	9.21295	6.22705	19.6121	28.0579	83.101	96.3801
chr1:132378382-132379033	chr1:132365001-132403131	1.38566	9.96148	7.35932	6.85563	6.40453	17.3794	26.6925
chr1:132379726-132380757	chr1:132365001-132403131	5.67404	5.37669	2.16547	10.535	28.0579	24.6661	27.3768
chr1:132381053-132383524	chr1:132365001-132403131	34.1335	49.634	42.3042	23.2131	50.2459	41.2011	65.9321
chr1:132386751-132391751	chr1:132365001-132403131	21.2747	8.77328	6.71831	9.14059	38.3833	236.034	254.468
chr1:132399271-132402135	chr1:132365001-132403131	5.67404	2.43335	2.16547	3.05623	9.03877	76.545	61.0541
chr1:132402454-132403131	chr1:132365001-132403131	4.17207	3.00691	0	8.38716	12.8059	20.7186	28.8989
chr1:133796201-133797501	chr1:133796201-133827658	7.9065	4.90495	3.80476	8.0404	17.2194	56.1374	50.0684
chr1:133797551-133802550	chr1:133796201-133827658	42.4447	12.0895	27.8804	35.6201	21.6911	104.419	104.923
chr1:133814573-133817303	chr1:133796201-133827658	17.7261	27.4985	36.4414	15.9615	38.3833	60.245	67.6119
chr1:133820658-133822437	chr1:133796201-133827658	12.9957	5.83097	32.9745	11.1956	9.03877	16.6458	16.2761
chr1:133822747-133827658	chr1:133796201-133827658	1.38566	3.72018	5.30434	5.42601	22.7975	98.1239	98.845
chr1:134053342-134054103	chr1:134053342-134100450	6.14247	3.72018	3.80476	5.92961	2.93456	21.7986	24.3721
chr1:134059210-134062066	chr1:134053342-134100450	68.5729	27.4985	34.4274	15.2451	7.8185	62.4159	63.0451
chr1:134071151-134075601	chr1:134053342-134100450	3.59851	8.77328	3.35366	9.80113	20.7186	99.8429	127.095
chr1:134075651-134080650	chr1:134053342-134100450	107.598	94.4065	102.3	97.7913	22.7975	200.912	226.667
chr1:134081844-134084258	chr1:134053342-134100450	11.3361	0.692231	21.4118	8.50883	18.4597	60.7567	74.3389
chr1:134086501-134088569	chr1:134053342-134100450	0.882057	2.43335	2.16547	4.69552	7.8185	30.8955	33.9206
chr1:134091296-134095460	chr1:134053342-134100450	127.308	119.964	80.0702	76.3004	40.5343	86.7192	94.7036
chr1:134096198-134100450	chr1:134053342-134100450	69.4609	45.2241	20.8557	45.1518	9.03877	66.6163	109.274
chr1:134405138-134406769	chr1:134405138-134436491	28.5326	19.3328	35.9701	28.8464	30.0423	30.4243	32.4677
chr1:134414301-134420000	chr1:134405138-134436491	8.33784	15.9122	20.8557	16.7797	17.2194	56.8217	75.0757
chr1:134420388-134420983	chr1:134405138-134436491	12.9957	11.7198	10.0461	24.506	1.76939	18.0201	19.6646
chr1:134422451-134428600	chr1:134405138-134436491	0.570561	3.00691	4.8326	4.69552	16.2236	90.6511	81.8024
chr1:134430004-134431126	chr1:134405138-134436491	2.25347	1.45801	2.16547	7.11438	10.2729	26.4536	33.027
chr1:134434817-134436491	chr1:134405138-134436491	14.5995	15.49	2.16547	19.8019	18.4597	37.335	44.7698
chr1:134454112-134458126	chr1:134454112-134465745	52.4118	53.8459	47.1485	44.1211	67.6119	138.963	141.114
chr1:134459140-134463754	chr1:134454112-134465745	2.62317	0.692231	0	4.95427	72.5549	113.649	115.005
chr1:134464368-134465745	chr1:134454112-134465745	2.25347	5.83097	2.75707	1.50733	12.8059	24.2473	30.788
chr1:136007742-136008946	chr1:136007742-136021134	11.9153	14.0079	4.8326	4.29374	2.93456	28.797	31.6816
chr1:136010451-136017651	chr1:136007742-136021134	6.14247	3.72018	4.37832	4.95427	19.5628	125.907	118.314
chr1:136017701-136019950	chr1:136007742-136021134	26.3461	17.5363	16.0461	14.7859	31.2103	38.5433	57.0311
chr1:136020621-136021134	chr1:136007742-136021134	3.14423	4.24442	1.01596	5.92961	7.8185	17.3794	22.1133
chr1:136414157-136416659	chr1:136414157-136446528	121.627	140.06	120.835	101.797	90.2323	93.8823	84.6558
chr1:136426390-136429374	chr1:136414157-136446528	1.38566	1.45801	1.59191	1.13763	31.2103	109.882	109.513
chr1:136434753-136435343	chr1:136414157-136446528	0.882057	3.21658	4.37832	0.794054	12.8059	10.7995	24.5585
chr1:136443725-136446528	chr1:136414157-136446528	1.90671	1.97907	2.16547	3.05623	18.4597	74.4464	70.6689
chr1:151078043-151081652	chr1:151078043-151131050	5.04228	5.37669	7.35932	8.50883	41.8854	129.062	104
chr1:151087924-151088683	chr1:151078043-151131050	1.90671	1.45801	3.35366	3.64783	20.7186	13.4836	26.1364
chr1:151090015-151090671	chr1:151078043-151131050	3.14423	6.00196	5.75862	2.48267	15.0357	21.065	22.8994
chr1:151093251-151096301	chr1:151078043-151131050	9.38553	27.4985	43.6496	9.80113	32.3659	123.792	151.578
chr1:151096351-151104600	chr1:151078043-151131050	2.62317	4.90495	3.35366	4.69552	20.7186	120.297	150.729
chr1:151113417-151114202	chr1:151078043-151131050	5.04228	8.11275	8.59341	8.50883	9.03877	28.2179	28.4446
chr1:151125651-151131050	chr1:151078043-151131050	6.14247	1.97907	0	3.64783	19.5628	52.6442	62.0003
chr1:156034101-156038951	chr1:156034101-156042750	238.454	228.134	204.749	206.501	211.96	192.055	211.96
chr1:156039001-156042750	chr1:156034101-156042750	61.0016	72.6797	65.5099	52.2393	60.4225	63.6594	59.8631
chr1:158207772-158208393	chr1:158207772-158248800	2.62317	3.00691	2.16547	2.67249	5.21976	15.1957	25.7143
chr1:158216471-158217029	chr1:158207772-158248800	3.14423	0	2.16547	3.40298	1.76939	9.75181	25.1057
chr1:158218067-158218668	chr1:158207772-158248800	7.20239	0	4.37832	6.85563	20.7186	21.7986	21.9235
chr1:158227417-158229718	chr1:158207772-158248800	3.59851	1.97907	5.30434	7.46114	18.4597	39.9962	32.7881
chr1:158235113-158236273	chr1:158207772-158248800	0.882057	4.5582	4.8326	3.64783	0	12.6284	32.4677
chr1:158237301-158243851	chr1:158207772-158248800	6.14247	8.77328	6.71831	7.11438	18.4597	166.549	158.429
chr1:158243901-158248800	chr1:158207772-158248800	3.14423	3.00691	3.35366	2.67249	6.40453	66.6163	95.5217
chr1:161860557-161861292	chr1:161860557-161899373	5.04228	6.5262	5.75862	4.29374	2.93456	8.70093	26.6925
chr1:161863901-161864918	chr1:161860557-161899373	5.04228	11.1463	9.29753	16.7797	11.5136	16.6458	28.3428
chr1:161870055-161870774	chr1:161860557-161899373	6.14247	10.3977	9.64428	10.0954	19.5628	27.0499	20.3612
chr1:161871242-161871807	chr1:161860557-161899373	4.6462	14.4622	2.16547	9.43485	5.21976	18.7043	15.5425
chr1:161873251-161878450	chr1:161860557-161899373	118.402	86.5066	73.1987	91.9908	68.8522	106.255	119.892
chr1:161882311-161882864	chr1:161860557-161899373	11.3361	4.24442	2.75707	5.92961	11.5136	18.0201	23.9499
chr1:161887413-161888448	chr1:161860557-161899373	18.2822	26.2581	13.2019	24.1397	2.93456	21.065	27.6585
chr1:161891051-161897650	chr1:161860557-161899373	132.569	181.41	150.219	115.878	77.4559	211.96	284.064
chr1:161898803-161899373	chr1:161860557-161899373	3.59851	4.5582	10.6196	20.905	3.98224	21.065	28.1104
chr1:165762751-165768051	chr1:165762751-165781692	17.7261	12.4363	14.2298	42.494	40.5343	123.792	131.596
chr1:165768101-165772250	chr1:165762751-165781692	13.5716	14.8582	12.1741	17.828	36.9688	107.021	113.541
chr1:165779732-165781692	chr1:165762751-165781692	68.5729	45.9609	37.9436	27.7078	28.0579	21.065	26.5061
chr1:167367263-167371009	chr1:167367263-167395050	2.62317	5.83097	3.35366	4.29374	13.883	73.4279	68.6748
chr1:167374362-167375669	chr1:167367263-167395050	2.25347	2.43335	0	4.95427	19.5628	28.2179	27.6585
chr1:167380351-167386151	chr1:167367263-167395050	1.90671	0.692231	1.01596	0.931376	19.5628	103.421	66.7412
chr1:167386201-167388450	chr1:167367263-167395050	7.9065	1.08831	7.06506	1.50733	1.76939	33.8681	45.8886
chr1:167390551-167395050	chr1:167367263-167395050	10.4857	8.11275	9.29753	5.42601	19.5628	89.4232	96.2783
chr1:170608231-170612629	chr1:170608231-170629588	11.3361	23.1638	12.1741	11.1956	40.5343	148.562	138.154
chr1:170621290-170625172	chr1:170608231-170629588	21.2747	68.2928	25.1903	19.8019	33.5742	174.465	204.12
chr1:170628828-170629588	chr1:170608231-170629588	3.14423	1.97907	2.16547	2.08089	17.2194	23.0915	25.2428
chr1:171269197-171273046	chr1:171269197-171295704	29.5306	28.2903	60.085	46.1177	32.3659	43.8589	54.737
chr1:171278618-171282934	chr1:171269197-171295704	65.5979	70.8488	53.0081	33.2719	88.7825	139.746	149.925
chr1:171284739-171285226	chr1:171269197-171295704	9.38553	4.90495	11.0739	5.42601	5.21976	11.8273	5.47851
chr1:171286926-171288790	chr1:171269197-171295704	25.4876	14.4622	11.5981	31.0329	44.3511	37.7572	30.788
chr1:171293585-171295704	chr1:171269197-171295704	150.013	127.308	128.114	178.779	117.741	81.9823	80.5096
chr1:174152586-174153194	chr1:174152586-174175850	5.04228	6.5262	2.16547	4.29374	1.76939	17.3794	24.0904
chr1:174157531-174158412	chr1:174152586-174175850	12.3639	2.43335	2.75707	1.81871	10.2729	17.3794	28.3428
chr1:174160151-174160787	chr1:174152586-174175850	5.04228	2.43335	4.37832	1.13763	6.40453	24.2473	24.3721
chr1:174161357-174161987	chr1:174152586-174175850	1.90671	1.45801	2.16547	3.05623	1.76939	23.5137	21.3272
chr1:174168451-174175850	chr1:174152586-174175850	9.88913	10.3977	7.06506	5.42601	82.4342	186.059	244.412
chr1:178312212-178314377	chr1:178312212-178339250	8.33784	4.24442	1.59191	3.05623	31.2103	69.6932	67.6119
chr1:178316451-178322001	chr1:178312212-178339250	149.329	172.155	179.836	201.66	186.993	136.576	128.906
chr1:178328459-178329783	chr1:178312212-178339250	15.3331	19.3328	16.0461	20.2207	17.2194	22.4072	19.6646
chr1:178333387-178333919	chr1:178312212-178339250	11.9153	14.0079	14.7366	20.2207	12.8059	21.7986	21.9235
chr1:178334251-178336701	chr1:178312212-178339250	79.442	80.6699	88.2215	72.103	113.355	69.0123	68.6748
chr1:178336751-178339250	chr1:178312212-178339250	180.884	171.241	156.098	200.365	206.364	107.021	94.1074
chr1:180810001-180813651	chr1:180810001-180825558	79.442	75.8082	96.5722	63.3268	131.907	103.421	102.114
chr1:180813701-180815450	chr1:180810001-180825558	43.2308	47.7276	41.5479	53.7736	51.4508	47.5182	68.6748
chr1:180816801-180819301	chr1:180810001-180825558	3.59851	6.00196	1.01596	1.50733	1.76939	53.7242	59.6889
chr1:180819351-180823151	chr1:180810001-180825558	2.62317	5.83097	7.99108	9.14059	1.76939	59.2314	85.0075
chr1:180824882-180825558	chr1:180810001-180825558	7.20239	7.27474	6.71831	8.38716	3.98224	19.9095	24.5585
chr1:181208451-181214951	chr1:181208451-181281344	111.577	74.6559	92.832	130.038	123.547	125.02	124.231
chr1:181215001-181218500	chr1:181208451-181281344	5.04228	8.77328	2.75707	7.46114	30.0423	111.489	134.864
chr1:181225705-181228718	chr1:181208451-181281344	18.2822	25.0532	49.2998	31.5216	12.8059	15.1957	12.2759
chr1:181230496-181233451	chr1:181208451-181281344	23.3012	41.326	44.4356	61.1035	15.0357	26.0839	37.1429
chr1:181233815-181235208	chr1:181208451-181281344	13.5716	6.5262	12.1741	20.2207	6.40453	15.1957	20.0343
chr1:181236506-181238397	chr1:181208451-181281344	15.3331	10.692	20.1189	20.2207	7.8185	16.6458	15.0882
chr1:181244592-181247725	chr1:181208451-181281344	16.4858	6.98048	14.7366	21.5136	20.7186	51.5583	68.9048
chr1:181248379-181250286	chr1:181208451-181281344	8.86129	7.27474	5.75862	2.48267	10.2729	39.9962	46.9563
chr1:181254951-181257451	chr1:181208451-181281344	22.5676	19.9818	27.3243	35.6201	44.3511	85.9824	104.923
chr1:181257501-181259701	chr1:181208451-181281344	12.3639	4.5582	6.22705	17.5856	15.0357	48.1669	76.7717
chr1:181259751-181262650	chr1:181208451-181281344	6.14247	3.21658	1.59191	3.40298	13.883	66.6163	76.7717
chr1:181272448-181273166	chr1:181208451-181281344	5.67404	2.43335	10.0461	2.67249	10.2729	12.6284	20.0343
chr1:181280270-181281344	chr1:181208451-181281344	2.62317	5.83097	4.8326	5.42601	5.21976	10.7995	28.1104
chr1:184643401-184647351	chr1:184643401-184665698	6.14247	6.5262	7.99108	9.43485	33.5742	163.75	191.506
chr1:184647401-184649550	chr1:184643401-184665698	2.25347	4.90495	3.80476	3.64783	26.9424	75.602	76.4375
chr1:184655562-184659818	chr1:184643401-184665698	7.20239	6.5262	7.99108	3.40298	25.9764	142.631	167.346
chr1:184663985-184665698	chr1:184643401-184665698	4.6462	3.72018	7.06506	4.69552	18.4597	33.1345	44.7698
chr1:189754151-189759200	chr1:189754151-189783579	4.17207	17.5363	9.29753	4.69552	129.324	146.406	143.958
chr1:189759513-189760385	chr1:189754151-189783579	2.62317	1.08831	0	3.64783	9.03877	15.8399	21.9235
chr1:189766398-189767479	chr1:189754151-189783579	0.882057	3.21658	2.16547	0.433238	12.8059	13.4836	29.1782
chr1:189777824-189779146	chr1:189754151-189783579	3.14423	1.45801	2.75707	2.67249	2.93456	19.1759	36.1827
chr1:189781608-189783579	chr1:189754151-189783579	2.25347	3.72018	5.30434	5.42601	39.6464	38.5433	42.1121
chr1:195112702-195117097	chr1:195112702-195133008	8.33784	4.24442	2.16547	7.11438	13.883	52.0651	66.1415
chr1:195117934-195119055	chr1:195112702-195133008	5.04228	1.08831	5.30434	4.95427	9.03877	23.0915	24.0904
chr1:195121433-195122113	chr1:195112702-195133008	5.04228	9.96148	10.6196	4.95427	5.21976	20.7186	29.5831
chr1:195129016-195133008	chr1:195112702-195133008	151.214	124.633	112.307	109.323	134.655	126.522	124.912
chr10:20893793-20895074	chr10:20893793-20913449	1.38566	3.00691	8.59341	3.64783	3.98224	29.2857	24.5585
chr10:20903051-20908850	chr10:20893793-20913449	8.33784	10.3977	7.35932	5.88029	51.4508	188.061	155.171
chr10:20909208-20910074	chr10:20893793-20913449	8.86129	4.24442	7.06506	4.03156	2.93456	14.3898	29.5831
chr10:20910807-20913449	chr10:20893793-20913449	6.80631	10.692	11.5981	11.1956	7.8185	70.2895	75.4944
chr10:30717326-30718117	chr10:30717326-30775804	2.25347	6.98048	9.29753	10.9013	6.40453	21.065	24.3721
chr10:30718574-30719896	chr10:30717326-30775804	5.67404	11.7198	8.59341	15.9615	6.40453	28.797	28.4446
chr10:30721692-30722354	chr10:30717326-30775804	12.3639	2.43335	4.8326	11.6475	5.21976	16.6458	22.1133
chr10:30729622-30730284	chr10:30717326-30775804	6.80631	2.43335	7.06506	9.14059	11.5136	26.0839	23.9499
chr10:30731965-30734378	chr10:30717326-30775804	0.383919	6.98048	3.80476	7.11438	6.40453	37.7572	41.9379
chr10:30742579-30743189	chr10:30717326-30775804	6.80631	1.97907	5.30434	6.45385	9.03877	26.0839	24.5585
chr10:30744251-30752101	chr10:30717326-30775804	1.38566	5.37669	5.30434	1.50733	7.8185	46.4642	55.9806
chr10:30752151-30756400	chr10:30717326-30775804	17.7261	25.0532	40.0808	26.1857	19.5628	46.4642	52.4643
chr10:30760351-30766851	chr10:30717326-30775804	2.25347	4.24442	2.75707	5.88029	35.8856	155.449	158.429
chr10:30775214-30775804	chr10:30717326-30775804	4.6462	3.00691	3.35366	4.69552	6.40453	19.9095	24.5585
chr10:40124001-40128101	chr10:40124001-40157242	10.9893	6.00196	8.59341	26.64	28.0579	55.5813	71.772
chr10:40130351-40131851	chr10:40124001-40157242	10.4857	10.692	9.64428	30.1762	23.9499	63.1526	82.1228
chr10:40131901-40135101	chr10:40124001-40157242	2.62317	4.90495	4.8326	14.1452	17.2194	70.2895	79.6514
chr10:40138201-40143850	chr10:40124001-40157242	16.9926	15.49	10.0461	27.0992	29.0764	80.8793	89.9473
chr10:40146151-40152251	chr10:40124001-40157242	5.67404	4.24442	4.37832	5.42601	17.2194	106.255	115.509
chr10:40155750-40157242	chr10:40124001-40157242	2.62317	0	5.30434	5.92961	6.40453	38.5433	37.6497
chr10:41188279-41191888	chr10:41188279-41262762	2.62317	7.27474	2.16547	0.197277	13.883	60.245	72.3281
chr10:41195001-41199850	chr10:41188279-41262762	3.14423	3.00691	0	4.03156	29.0764	56.1374	67.3819
chr10:41201551-41207451	chr10:41188279-41262762	10.4857	0.692231	1.01596	9.80113	24.8435	91.2597	128.274
chr10:41207501-41212851	chr10:41188279-41262762	5.67404	0.692231	3.80476	3.05623	15.0357	126.522	135.371
chr10:41212901-41216000	chr10:41188279-41262762	0	0.692231	3.35366	6.85563	11.5136	105.522	95.3846
chr10:41219280-41223662	chr10:41188279-41262762	7.9065	3.00691	2.75707	5.42601	10.2729	91.2597	96.2783
chr10:41227054-41227776	chr10:41188279-41262762	0.570561	1.97907	1.59191	2.08089	12.8059	10.7995	22.1133
chr10:41235175-41236551	chr10:41188279-41262762	5.67404	1.45801	5.30434	2.67249	6.40453	39.4689	36.7913
chr10:41239982-41243255	chr10:41188279-41262762	2.62317	6.5262	1.01596	4.29374	7.8185	39.9962	58.0791
chr10:41248772-41249645	chr10:41188279-41262762	1.90671	3.21658	0	6.45385	2.93456	28.2179	28.3428
chr10:41260833-41262762	chr10:41188279-41262762	3.59851	4.5582	1.59191	12.2234	6.40453	42.2196	42.5465
chr10:42242651-42246101	chr10:42242651-42279150	21.2747	4.5582	10.0461	12.8552	24.8435	43.8589	51.2733
chr10:42246151-42249201	chr10:42242651-42279150	9.88913	9.21295	3.80476	12.0172	28.0579	97.4307	71.772
chr10:42249251-42250650	chr10:42242651-42279150	8.33784	4.90495	10.6196	13.1174	22.7975	55.5813	40.9918
chr10:42251308-42252758	chr10:42242651-42279150	3.14423	10.3977	6.22705	6.85563	5.21976	23.5137	30.2287
chr10:42259201-42267100	chr10:42242651-42279150	3.59851	1.97907	7.06506	8.50883	5.21976	77.0518	76.4375
chr10:42268401-42276751	chr10:42242651-42279150	39.8887	18.826	26.5907	15.5918	32.3659	69.6932	85.7007
chr10:42276801-42279150	chr10:42242651-42279150	104.507	118.841	135.231	143.289	104.684	79.0748	92.3602
chr10:42499807-42500427	chr10:42499807-42539410	6.80631	6.00196	6.71831	10.0954	13.883	15.8399	23.9499
chr10:42500718-42504880	chr10:42499807-42539410	68.5729	86.8408	81.7006	83.7796	82.4342	67.3294	75.3696
chr10:42510163-42512300	chr10:42499807-42539410	4.6462	4.24442	1.59191	1.81871	32.3659	45.3842	45.1025
chr10:42517368-42519287	chr10:42499807-42539410	4.17207	13.068	4.8326	2.48267	32.3659	34.2903	45.1025
chr10:42525344-42525869	chr10:42499807-42539410	7.20239	2.43335	3.80476	2.67249	42.9564	24.6661	28.4446
chr10:42526075-42526775	chr10:42499807-42539410	3.59851	3.00691	4.8326	5.42601	42.9564	20.7186	31.2628
chr10:42531610-42532261	chr10:42499807-42539410	3.14423	3.00691	2.16547	9.14059	20.7186	19.9095	23.3537
chr10:42532764-42534916	chr10:42499807-42539410	9.88913	1.97907	4.8326	3.05623	34.6773	73.4279	49.5616
chr10:42536563-42539410	chr10:42499807-42539410	8.33784	0	2.16547	3.64783	26.9424	85.9824	89.1292
chr10:43574455-43576411	chr10:43574455-43676591	10.9893	3.72018	5.75862	8.50883	12.8059	55.0171	36.7913
chr10:43576601-43579101	chr10:43574455-43676591	98.1239	87.4847	99.1917	75.3171	68.8522	131.544	100.507
chr10:43579151-43583150	chr10:43574455-43676591	98.1239	72.6797	70.9334	27.4261	41.8854	137.473	157.707
chr10:43584554-43585080	chr10:43574455-43676591	3.59851	4.90495	7.06506	8.50883	18.4597	19.1759	20.7711
chr10:43587517-43589712	chr10:43574455-43676591	20.3087	20.4336	9.29753	15.5918	29.0764	48.6737	32.1038
chr10:43590451-43596001	chr10:43574455-43676591	2.62317	3.72018	5.30434	11.1956	10.2729	104	113.541
chr10:43596051-43599500	chr10:43574455-43676591	0.570561	5.37669	0	7.46114	1.76939	38.9621	64.6197
chr10:43606451-43614400	chr10:43574455-43676591	2.62317	5.83097	1.59191	4.95427	41.8854	134.183	130.3
chr10:43614828-43615427	chr10:43574455-43676591	3.14423	4.5582	2.75707	4.69552	0	19.1759	23.9499
chr10:43617052-43617734	chr10:43574455-43676591	0	0.692231	2.75707	2.48267	3.98224	15.8399	24.5585
chr10:43619035-43621515	chr10:43574455-43676591	9.88913	3.72018	8.59341	3.40298	17.2194	47.5182	51.7712
chr10:43622001-43624051	chr10:43574455-43676591	6.80631	5.83097	1.01596	3.64783	13.883	32.6633	41.9379
chr10:43624101-43628101	chr10:43574455-43676591	6.80631	1.45801	5.75862	2.48267	15.0357	113.649	131.596
chr10:43628151-43633551	chr10:43574455-43676591	4.17207	3.00691	3.35366	3.05623	13.883	133.319	151.578
chr10:43640979-43643702	chr10:43574455-43676591	27.7958	10.692	7.35932	22.0608	11.5136	39.4689	39.8007
chr10:43645651-43650850	chr10:43574455-43676591	2.25347	1.45801	3.80476	5.92961	35.8856	50.962	68.2205
chr10:43657616-43659320	chr10:43574455-43676591	2.25347	1.97907	3.35366	4.95427	36.9688	28.2179	28.3428
chr10:43666001-43669105	chr10:43574455-43676591	13.5716	12.4363	8.59341	26.64	6.40453	56.1374	58.0791
chr10:43674564-43676591	chr10:43574455-43676591	3.14423	1.97907	3.35366	3.05623	13.883	38.5433	34.0455
chr10:45577405-45580960	chr10:45577405-45585866	10.4857	10.3977	8.24984	9.14059	6.40453	105.103	107.175
chr10:45581491-45585866	chr10:45577405-45585866	2.62317	4.90495	0	3.05623	46.714	215.392	238.454
chr10:54027779-54029771	chr10:54027779-54045700	15.3331	13.068	6.22705	7.11438	32.3659	33.8681	35.3384
chr10:54030833-54033091	chr10:54027779-54045700	12.3639	38.6682	49.2998	22.0608	25.9764	36.1302	34.7298
chr10:54036651-54039001	chr10:54027779-54045700	24.9315	37.0411	14.2298	16.7797	19.5628	63.1526	70.342
chr10:54039051-54045700	chr10:54027779-54045700	29.5306	18.0924	7.99108	5.92961	3.98224	123.792	128.781
chr10:59871951-59877500	chr10:59871951-59901450	8.86129	0	1.01596	4.69552	45.5616	126.522	120.576
chr10:59877976-59881634	chr10:59871951-59901450	72.191	80.6699	64.8643	94.4065	70.0571	141.355	148.28
chr10:59885544-59886830	chr10:59871951-59901450	9.88913	5.37669	8.24984	13.1174	16.2236	22.4072	26.6925
chr10:59887413-59887979	chr10:59871951-59901450	9.38553	14.0079	4.8326	19.6121	16.2236	19.9095	16.2761
chr10:59888752-59889352	chr10:59871951-59901450	5.67404	5.83097	9.64428	12.0172	23.9499	14.3898	19.0683
chr10:59897701-59901450	chr10:59871951-59901450	88.9551	48.4291	51.9051	57.0804	73.6579	110.514	96.9394
chr10:62325640-62329594	chr10:62325640-62347000	27.1872	19.9818	22.1979	31.5216	25.9764	53.7242	47.2733
chr10:62331490-62333871	chr10:62325640-62347000	13.5716	5.37669	8.59341	10.535	32.3659	63.1526	47.2733
chr10:62334123-62337875	chr10:62325640-62347000	10.9893	12.0895	7.99108	29.6325	10.2729	18.7043	30.6509
chr10:62338101-62347000	chr10:62325640-62347000	6.14247	3.00691	5.75862	10.535	21.6911	98.7925	98.3012
chr10:75694551-75699800	chr10:75694551-75708779	4.6462	1.45801	0	4.29374	11.5136	119.685	124.912
chr10:75700434-75701412	chr10:75694551-75708779	6.80631	7.53349	0	8.38716	1.76939	18.7043	29.5831
chr10:75701990-75702593	chr10:75694551-75708779	2.62317	0.692231	1.59191	6.45385	6.40453	26.0839	26.5061
chr10:75703883-75708779	chr10:75694551-75708779	3.59851	3.21658	5.75862	9.14059	10.2729	89.4232	102.615
chr10:80552453-80555729	chr10:80552453-80604482	3.59851	2.43335	2.75707	3.64783	2.93456	48.1669	56.6262
chr10:80560290-80562942	chr10:80552453-80604482	69.4609	83.2259	47.6552	93.6499	56.3149	40.6943	56.6262
chr10:80569455-80574322	chr10:80552453-80604482	9.38553	5.37669	7.06506	19.8019	48.0069	43.4631	60.5473
chr10:80575883-80579922	chr10:80552453-80604482	38.1565	39.3089	43.0409	69.8796	46.714	33.1345	33.6267
chr10:80589175-80591216	chr10:80552453-80604482	10.4857	12.4363	31.4723	31.0329	17.2194	36.7388	30.2287
chr10:80601901-80604482	chr10:80552453-80604482	89.8948	63.2775	55.7382	29.6325	33.5742	39.4689	38.4358
chr10:80655792-80657253	chr10:80655792-80686591	13.5716	3.00691	5.75862	27.7078	17.2194	22.4072	21.3272
chr10:80658285-80660156	chr10:80655792-80686591	18.2822	25.0532	24.4567	16.3254	31.2103	37.335	41.9379
chr10:80663606-80665021	chr10:80655792-80686591	14.5995	13.3268	14.7366	25.6618	30.0423	29.2857	29.5831
chr10:80665660-80666433	chr10:80655792-80686591	2.62317	5.83097	16.7304	25.6618	11.5136	11.8273	17.6381
chr10:80673951-80676251	chr10:80655792-80686591	16.4858	10.3977	7.99108	23.2131	20.7186	30.4243	42.5465
chr10:80676301-80680751	chr10:80655792-80686591	162.147	85.773	88.8671	79.3015	103.074	152.402	161.279
chr10:80683367-80686591	chr10:80655792-80686591	15.6798	9.96148	7.06506	12.0172	33.5742	116.373	132.848
chr10:80854151-80862300	chr10:80854151-80862300	10.4857	4.24442	3.80476	7.11438	131.907	295.781	277.368
chr10:81348956-81352982	chr10:81348956-81385400	44.8579	32.7356	24.4567	37.5249	34.6773	48.1669	63.2051
chr10:81355615-81359619	chr10:81348956-81385400	36.5294	15.49	66.089	91.7484	41.8854	72.7873	57.919
chr10:81360191-81360946	chr10:81348956-81385400	10.9893	5.83097	3.80476	17.5856	17.2194	21.7986	28.4446
chr10:81361149-81363771	chr10:81348956-81385400	8.33784	3.72018	0	4.95427	30.0423	53.2175	57.1329
chr10:81365391-81366862	chr10:81348956-81385400	6.80631	9.96148	20.8557	37.5249	23.9499	18.0201	22.6201
chr10:81375351-81378701	chr10:81348956-81385400	14.0959	11.1463	10.0461	19.6121	20.7186	131.544	133.319
chr10:81378751-81381151	chr10:81348956-81385400	33.2225	10.3977	32.9745	29.1257	61.5658	113.649	109.513
chr10:81381201-81382251	chr10:81348956-81385400	10.9893	17.5363	15.4176	18.7537	42.9564	114.33	117.564
chr10:81382301-81385400	chr10:81348956-81385400	65.5979	54.5827	55.7382	31.5216	58.9375	87.2259	103.634
chr10:86020951-86024451	chr10:86020951-86032328	55.8262	51.0344	53.0081	81.7499	110.319	165.412	174.518
chr10:86024501-86029400	chr10:86020951-86032328	11.3361	3.72018	6.71831	12.2234	26.9424	148.562	189.847
chr10:86031625-86032328	chr10:86020951-86032328	15.6798	4.5582	7.99108	10.0954	12.8059	17.3794	23.4062
chr10:91167551-91173500	chr10:91167551-91190069	122.884	77.7009	135.231	132.897	138.803	138.963	101.063
chr10:91180027-91183950	chr10:91167551-91190069	176.158	158.126	174.465	124.682	137.051	141.996	123.248
chr10:91187149-91190069	chr10:91167551-91190069	46.802	65.6702	22.984	27.7078	35.8856	56.8217	53.1099
chr10:93662301-93665601	chr10:93662301-93690427	4.17207	4.24442	3.35366	3.64783	10.2729	35.4459	45.6635
chr10:93665651-93668851	chr10:93662301-93690427	11.9153	3.72018	6.71831	6.45385	71.2652	133.319	155.171
chr10:93668901-93671650	chr10:93662301-93690427	6.14247	2.43335	6.22705	8.0404	50.2459	53.7242	60.6492
chr10:93671944-93674251	chr10:93662301-93690427	2.62317	0.692231	1.01596	8.0404	24.8435	60.245	48.5662
chr10:93675947-93676553	chr10:93662301-93690427	2.62317	6.5262	4.37832	7.46114	10.2729	19.9095	25.2428
chr10:93677510-93678077	chr10:93662301-93690427	8.33784	1.45801	4.8326	7.11438	13.883	28.2179	23.9499
chr10:93678351-93681201	chr10:93662301-93690427	6.80631	14.8582	4.8326	14.5115	44.3511	106.255	102.824
chr10:93681251-93683651	chr10:93662301-93690427	5.67404	4.5582	1.01596	4.29374	88.7825	33.1345	56.6262
chr10:93687242-93690427	chr10:93662301-93690427	34.1335	15.49	34.4274	29.1257	61.5658	59.2314	80.7224
chr10:93881901-93894600	chr10:93881901-93894600	22.0115	18.826	19.2604	33.2719	169.946	176.158	169.16
chr10:94910351-94915201	chr10:94910351-94939100	11.3361	40.255	21.4118	38.7175	58.9375	107.758	109.46
chr10:94916516-94920551	chr10:94910351-94939100	56.7142	20.4336	14.2298	31.5216	26.9424	64.2204	70.342
chr10:94922777-94924940	chr10:94910351-94939100	26.3461	38.0685	20.1189	37.0904	54.0759	38.9621	31.8221
chr10:94930793-94933912	chr10:94910351-94939100	9.38553	14.0079	13.2019	8.0404	20.7186	74.4464	97.8438
chr10:94934404-94936420	chr10:94910351-94939100	3.14423	22.4796	11.0739	27.4261	5.21976	12.6284	17.7786
chr10:94937886-94939100	chr10:94910351-94939100	6.14247	1.08831	9.29753	11.1956	6.40453	26.0839	28.3428
chr10:95560701-95565950	chr10:95560701-95571600	24.0379	15.49	22.1979	30.1762	52.871	65.8796	70.6689
chr10:95566501-95571600	chr10:95560701-95571600	9.38553	6.00196	3.80476	4.29374	17.2194	193.377	183.49
chr10:111163251-111164651	chr10:111163251-111173161	104.507	92.2552	81.0164	55.8756	66.4563	81.9823	70.6164
chr10:111164701-111170801	chr10:111163251-111173161	29.5306	14.0079	14.2298	20.905	68.8522	165.412	176.944
chr10:111172373-111173161	chr10:111163251-111173161	12.3639	4.90495	12.1741	10.9013	25.9764	27.606	21.4643
chr10:121557834-121558625	chr10:121557834-121588131	3.59851	2.43335	4.37832	8.38716	7.8185	15.1957	21.4643
chr10:121562405-121563182	chr10:121557834-121588131	3.14423	1.97907	3.80476	9.80113	11.5136	19.1759	22.8994
chr10:121564509-121565171	chr10:121557834-121588131	3.59851	4.90495	5.30434	9.14059	12.8059	25.3503	22.6201
chr10:121567734-121571915	chr10:121557834-121588131	1.90671	0	1.01596	10.0954	15.0357	71.6349	91.9414
chr10:121572301-121574028	chr10:121557834-121588131	3.14423	7.53349	6.71831	14.7859	7.8185	32.0513	22.8994
chr10:121581960-121584070	chr10:121557834-121588131	18.2822	28.2903	50.6122	19.8019	7.8185	11.8273	18.1449
chr10:121585340-121588131	chr10:121557834-121588131	90.8409	94.776	63.5519	106.075	77.4559	68.4849	82.4867
chr10:123182129-123184582	chr10:123182129-123203506	15.3331	28.2903	34.4274	20.2207	22.7975	7.64102	27.2397
chr10:123192051-123197251	chr10:123182129-123203506	9.38553	21.1867	10.6196	12.0172	39.6464	98.1239	105.24
chr10:123197301-123198250	chr10:123182129-123203506	44.8579	23.1638	41.5479	42.494	31.2103	37.7572	46.9563
chr10:123198811-123203506	chr10:123182129-123203506	10.9893	8.11275	4.8326	1.13763	22.7975	48.6737	63.0451
chr10:127188967-127190415	chr10:127188967-127212499	9.38553	8.11275	5.30434	5.42601	55.3195	38.9621	33.9206
chr10:127194069-127196574	chr10:127188967-127212499	18.9665	34.4998	22.984	31.5216	61.5658	50.962	53.1099
chr10:127201601-127204351	chr10:127188967-127212499	4.6462	0.692231	1.01596	9.43485	23.9499	90.6511	95.2104
chr10:127204401-127206800	chr10:127188967-127212499	5.04228	1.08831	3.80476	4.69552	60.4225	121.454	110.069
chr10:127210057-127212499	chr10:127188967-127212499	31.0329	26.2581	11.5981	18.7537	46.714	80.4077	74.5835
chr10:128082092-128084871	chr10:128082092-128099150	82.1228	81.8748	85.6482	92.4095	114.903	38.5433	47.2733
chr10:128089851-128092851	chr10:128082092-128099150	48.3042	26.2581	50.6122	37.0904	42.9564	128.274	129.692
chr10:128092901-128096151	chr10:128082092-128099150	53.3055	64.4299	57.4992	43.7514	58.9375	92.9395	123.248
chr10:128096201-128099150	chr10:128082092-128099150	77.6285	61.3358	37.9436	43.5125	32.3659	32.6633	36.3568
chr11:4533142-4534001	chr11:4533142-4596550	7.9065	14.4622	3.80476	9.14059	7.8185	19.9095	26.6925
chr11:4535884-4537374	chr11:4533142-4596550	24.9315	14.4622	12.1741	12.0172	15.0357	26.4536	29.5831
chr11:4537671-4538546	chr11:4533142-4596550	11.3361	3.21658	4.8326	8.0404	16.2236	21.7986	29.5831
chr11:4539851-4541401	chr11:4533142-4596550	9.38553	6.98048	5.30434	15.5918	15.0357	36.7388	44.668
chr11:4541451-4548501	chr11:4533142-4596550	13.5716	10.692	7.99108	10.9013	42.9564	120.297	112.586
chr11:4548551-4549450	chr11:4533142-4596550	11.3361	7.27474	8.59341	11.1956	18.4597	27.606	37.8097
chr11:4549701-4557200	chr11:4533142-4596550	18.9665	6.5262	7.35932	3.64783	86.1599	144.202	186.766
chr11:4557633-4559251	chr11:4533142-4596550	3.14423	3.21658	13.2019	7.11438	10.2729	28.797	31.8221
chr11:4560744-4561958	chr11:4533142-4596550	7.20239	6.00196	5.75862	7.46114	31.2103	28.797	26.6925
chr11:4567112-4567701	chr11:4533142-4596550	11.9153	6.5262	5.75862	8.0404	7.8185	25.3503	26.1364
chr11:4569304-4569864	chr11:4533142-4596550	6.80631	5.83097	5.30434	6.45385	3.98224	8.70093	26.1364
chr11:4575147-4579477	chr11:4533142-4596550	8.86129	5.83097	4.37832	5.92961	7.8185	29.74	43.565
chr11:4580796-4581484	chr11:4533142-4596550	4.6462	4.90495	10.0461	6.85563	13.883	26.4536	24.3721
chr11:4591951-4596550	chr11:4533142-4596550	132.569	152.527	141.58	135.074	146.299	115.113	146.121
chr11:11714171-11717072	chr11:11714171-11743796	50.7527	33.3442	28.6172	25.3996	10.2729	19.1759	24.5585
chr11:11717422-11718197	chr11:11714171-11743796	23.3012	14.8582	3.80476	20.2207	18.4597	20.7186	20.3612
chr11:11726301-11730551	chr11:11714171-11743796	15.6798	6.00196	4.8326	23.563	95.7715	93.4463	79.354
chr11:11730601-11737000	chr11:11714171-11743796	14.0959	9.21295	3.35366	13.1174	52.871	102.723	98.845
chr11:11740972-11743796	chr11:11714171-11743796	9.88913	19.9818	13.2019	14.1452	17.2194	72.7873	58.76
chr11:16499820-16500453	chr11:16499820-16509400	3.59851	3.21658	3.80476	0.295915	13.883	24.6661	25.7143
chr11:16501551-16509400	chr11:16499820-16509400	10.4857	4.90495	7.99108	3.64783	16.2236	90.6511	96.7464
chr11:20630201-20631901	chr11:20630201-20639950	16.9926	18.826	9.29753	18.7537	18.4597	53.2175	49.8786
chr11:20631951-20634301	chr11:20630201-20639950	118.402	106.148	93.3387	102.824	110.319	121.454	145.286
chr11:20634351-20638951	chr11:20630201-20639950	8.33784	7.27474	2.75707	7.11438	33.5742	91.2597	137.77
chr11:20639001-20639950	chr11:20630201-20639950	0.882057	4.5582	7.99108	4.03156	5.21976	30.8955	45.8886
chr11:20900047-20900803	chr11:20900047-20919201	0	6.5262	0	1.81871	3.98224	23.5137	28.4446
chr11:20913101-20919201	chr11:20900047-20919201	16.9926	8.11275	11.5981	3.64783	36.9688	209.571	201.66
chr11:22971014-22975540	chr11:22971014-23009378	57.5872	58.1514	45.05	34.7791	40.5343	54.4578	67.9092
chr11:22980872-22983322	chr11:22971014-23009378	82.941	35.0995	27.8804	53.7736	71.2652	71.6349	75.0757
chr11:22989494-22992128	chr11:22971014-23009378	88.0844	125.697	125.192	108.691	116.056	58.0266	59.8631
chr11:22996961-23000309	chr11:22971014-23009378	1.38566	6.00196	1.59191	7.46114	10.2729	53.7242	58.76
chr11:23000551-23001244	chr11:22971014-23009378	3.14423	6.98048	3.80476	7.46114	5.21976	21.7986	22.2997
chr11:23006436-23009378	chr11:22971014-23009378	17.7261	18.0924	19.2604	38.7175	45.5616	107.021	85.3014
chr11:30983428-30988416	chr11:30983428-31003700	38.1565	19.3328	27.8804	29.6325	56.3149	172.982	154.629
chr11:30994501-31003700	chr11:30983428-31003700	10.4857	3.72018	4.8326	8.0404	16.2236	105.522	108.904
chr11:31802257-31804733	chr11:31802257-31845661	11.3361	5.83097	6.71831	17.5856	23.9499	63.1526	80.5096
chr11:31806636-31808215	chr11:31802257-31845661	10.9893	4.5582	7.06506	8.0404	1.76939	44.5432	39.8007
chr11:31808601-31813750	chr11:31802257-31845661	6.80631	10.3977	10.6196	12.0172	9.03877	55.5813	55.4213
chr11:31820824-31823196	chr11:31802257-31845661	10.9893	34.4998	56.5243	23.2131	12.8059	7.64102	9.5597
chr11:31823895-31825755	chr11:31802257-31845661	6.14247	7.27474	7.35932	13.7055	11.5136	21.7986	40.3075
chr11:31830651-31833251	chr11:31802257-31845661	6.14247	6.00196	2.16547	10.9013	7.8185	42.7789	49.8786
chr11:31833301-31839000	chr11:31802257-31845661	6.14247	1.08831	6.22705	1.13763	7.8185	114.33	122.884
chr11:31841564-31845661	chr11:31802257-31845661	3.59851	1.97907	2.75707	9.80113	12.8059	115.113	102.824
chr11:31859662-31863513	chr11:31859662-31900752	5.67404	4.5582	4.37832	29.1257	17.2194	108.278	101.063
chr11:31864171-31864786	chr11:31859662-31900752	2.62317	3.00691	1.01596	6.45385	0	15.8399	22.1133
chr11:31869601-31870851	chr11:31859662-31900752	54.1639	62.8587	23.7199	52.6935	29.0764	60.245	61.7522
chr11:31870901-31877250	chr11:31859662-31900752	7.20239	4.24442	5.75862	5.92961	6.40453	73.4279	131.96
chr11:31880220-31880933	chr11:31859662-31900752	6.14247	6.5262	2.75707	0.794054	3.98224	33.8681	27.3768
chr11:31887444-31888161	chr11:31859662-31900752	2.62317	3.21658	5.75862	1.81871	6.40453	24.6661	25.1057
chr11:31892801-31899750	chr11:31859662-31900752	6.14247	3.72018	7.06506	6.85563	23.9499	83.101	121.12
chr11:31899951-31900752	chr11:31859662-31900752	4.6462	12.0895	13.2019	3.05623	2.93456	27.0499	27.3768
chr11:32204426-32206437	chr11:32204426-32301200	15.6798	11.7198	8.59341	22.2472	26.9424	33.1345	44.668
chr11:32216458-32217428	chr11:32204426-32301200	0	5.37669	2.16547	9.80113	10.2729	21.065	26.6925
chr11:32226105-32227575	chr11:32204426-32301200	17.7261	16.3978	18.5968	15.9615	11.5136	30.8955	37.6497
chr11:32237101-32238801	chr11:32204426-32301200	2.62317	3.00691	2.75707	3.64783	3.98224	24.6661	41.6004
chr11:32238851-32251101	chr11:32204426-32301200	4.6462	3.21658	5.30434	8.0404	19.5628	213.481	199.963
chr11:32251151-32253951	chr11:32204426-32301200	4.6462	1.45801	0	1.50733	5.21976	157.498	160.315
chr11:32254001-32259850	chr11:32204426-32301200	6.14247	3.00691	7.06506	5.88029	24.8435	120.297	148.982
chr11:32260251-32271101	chr11:32204426-32301200	15.3331	34.4998	45.748	13.3761	23.9499	166.549	193.931
chr11:32271151-32273501	chr11:32204426-32301200	3.14423	0.692231	4.37832	3.64783	5.21976	39.9962	36.7913
chr11:32279851-32285151	chr11:32204426-32301200	2.62317	3.21658	3.35366	5.42601	6.40453	137.77	148.982
chr11:32285201-32291601	chr11:32204426-32301200	0	5.37669	2.75707	5.42601	1.76939	104.419	139.202
chr11:32291651-32296401	chr11:32204426-32301200	4.17207	2.43335	1.59191	1.50733	17.2194	119.053	113.541
chr11:32296451-32301200	chr11:32204426-32301200	3.59851	0	7.35932	1.13763	2.93456	86.7192	117.034
chr11:44493907-44497238	chr11:44493907-44536471	9.88913	14.4622	3.80476	10.535	16.2236	24.6661	36.1827
chr11:44497816-44499485	chr11:44493907-44536471	48.3042	29.358	5.30434	8.50883	0	19.9095	12.2759
chr11:44503602-44504709	chr11:44493907-44536471	5.04228	7.53349	14.7366	25.6618	11.5136	19.9095	20.3612
chr11:44506701-44515400	chr11:44493907-44536471	9.88913	4.90495	1.59191	4.69552	39.6464	154.809	167.887
chr11:44517601-44518901	chr11:44493907-44536471	30.3167	20.4336	11.5981	17.0419	16.2236	37.335	33.6267
chr11:44518951-44522950	chr11:44493907-44536471	38.1565	43.9313	37.9436	17.828	40.5343	113	131.364
chr11:44527451-44531150	chr11:44493907-44536471	15.6798	21.8709	11.0739	12.2234	18.4597	59.6364	58.76
chr11:44535778-44536471	chr11:44493907-44536471	1.38566	1.08831	7.99108	4.95427	13.883	14.3898	23.9499
chr11:48854851-48856951	chr11:48854851-48874800	62.7863	47.7276	21.4118	30.1762	22.7975	38.5433	43.9838
chr11:48868451-48874800	chr11:48854851-48874800	128.594	149.329	92.1829	123.37	113.355	174.465	182.856
chr11:49083401-49092650	chr11:49083401-49101876	49.9666	40.8547	58.236	44.1211	97.4307	152.402	125.959
chr11:49092868-49095027	chr11:49083401-49101876	25.4876	21.8709	10.0461	7.46114	11.5136	15.1957	16.8322
chr11:49100072-49101876	chr11:49083401-49101876	18.2822	15.49	29.4426	10.9013	19.5628	21.065	31.2628
chr11:51821739-51823638	chr11:51821739-51859183	10.4857	8.45951	0	1.13763	21.6911	33.8681	33.6267
chr11:51831796-51833766	chr11:51821739-51859183	15.6798	13.068	11.0739	16.3254	23.9499	44.5432	40.1826
chr11:51836743-51837356	chr11:51821739-51859183	2.25347	7.27474	1.59191	0.931376	15.0357	19.9095	29.1782
chr11:51837642-51842386	chr11:51821739-51859183	12.3639	12.4363	2.16547	6.85563	33.5742	84.5188	85.0075
chr11:51844234-51844935	chr11:51821739-51859183	14.0959	13.3268	2.75707	5.92961	9.03877	15.8399	21.9235
chr11:51847037-51849820	chr11:51821739-51859183	21.2747	9.5072	2.75707	3.64783	18.4597	48.6737	46.8545
chr11:51854921-51859183	chr11:51821739-51859183	93.2542	54.5827	49.7186	98.5075	81.2463	29.74	36.3568
chr11:53478701-53486100	chr11:53478701-53486100	4.17207	5.37669	2.75707	1.50733	28.0579	137.77	169.16
chr11:58639151-58644600	chr11:58639151-58644600	9.88913	4.5582	3.35366	15.2451	103.074	200.912	199.963
chr11:58899901-58902101	chr11:58899901-58961214	6.14247	3.00691	2.75707	9.14059	16.2236	61.9477	83.1535
chr11:58902151-58905400	chr11:58899901-58961214	63.4673	29.358	20.1189	34.1828	46.714	85.2489	88.7825
chr11:58912251-58915551	chr11:58899901-58961214	7.20239	8.45951	4.8326	5.88029	34.6773	122.223	142.785
chr11:58915601-58920451	chr11:58899901-58961214	4.17207	0	0	0.931376	44.3511	176.158	173.083
chr11:58926979-58931402	chr11:58899901-58961214	44.0718	40.8547	45.748	24.506	30.0423	64.2204	58.0791
chr11:58937415-58939733	chr11:58899901-58961214	20.3087	20.4336	22.1979	19.0158	35.8856	52.6442	40.9918
chr11:58947040-58950368	chr11:58899901-58961214	13.5716	14.0079	30.1762	5.42601	49.2152	92.0983	83.9044
chr11:58952573-58957123	chr11:58899901-58961214	139.886	117.106	106.739	101.113	182.156	221.858	181.41
chr11:58958330-58961214	chr11:58899901-58961214	25.4876	15.49	12.5209	28.8464	87.6622	92.0983	57.1329
chr11:59161501-59168700	chr11:59161501-59169758	15.6798	18.826	13.2019	12.2234	51.4508	188.871	158.953
chr11:59169064-59169758	chr11:59161501-59169758	4.17207	1.45801	2.75707	4.69552	11.5136	15.8399	24.3721
chr11:60912111-60915057	chr11:60912111-60937078	10.9893	14.0079	4.37832	5.42601	19.5628	83.101	60.5473
chr11:60920951-60923201	chr11:60912111-60937078	0.882057	0	0	0.246596	5.21976	37.335	46.1703
chr11:60923251-60927150	chr11:60912111-60937078	4.17207	0	2.16547	8.50883	5.21976	44.9654	62.4684
chr11:60930946-60933025	chr11:60912111-60937078	13.5716	16.9045	32.1884	24.9809	26.9424	44.5432	39.3614
chr11:60934093-60937078	chr11:60912111-60937078	74.1122	84.2707	127.73	80.4571	28.0579	64.2204	96.9394
chr11:61955651-61964600	chr11:61955651-61977304	3.14423	6.98048	2.75707	3.64783	52.871	148.562	199.23
chr11:61965490-61966253	chr11:61955651-61977304	0.882057	1.45801	2.75707	6.85563	17.2194	21.7986	26.5061
chr11:61966496-61970242	chr11:61955651-61977304	5.67404	3.00691	5.75862	1.81871	16.2236	68.4849	69.3235
chr11:61970565-61971264	chr11:61955651-61977304	1.90671	1.97907	1.01596	1.13763	5.21976	15.1957	24.5585
chr11:61974977-61977304	chr11:61955651-61977304	0.882057	4.24442	2.75707	2.08089	6.40453	31.6291	41.6004
chr11:69035344-69038202	chr11:69035344-69074636	52.4118	35.5182	39.2365	31.5216	49.2152	33.1345	42.3567
chr11:69039186-69042448	chr11:69035344-69074636	46.802	84.2707	53.5642	40.1301	23.9499	47.5182	70.6164
chr11:69042892-69047711	chr11:69035344-69074636	54.825	35.0995	35.9701	100.21	105.974	97.4307	84.6558
chr11:69053596-69054758	chr11:69035344-69074636	5.67404	13.3268	14.2298	10.9013	7.8185	3.51051	9.09128
chr11:69058151-69061009	chr11:69035344-69074636	75.8962	51.6306	47.6552	85.8224	40.5343	102.114	83.4123
chr11:69061700-69064362	chr11:69035344-69074636	57.5872	83.8519	60.085	50.802	54.0759	80.8793	78.6559
chr11:69065562-69066912	chr11:69035344-69074636	14.5995	16.3978	10.0461	19.0158	40.5343	18.7043	20.1714
chr11:69069736-69074636	chr11:69035344-69074636	43.2308	16.3978	15.4176	14.7859	26.9424	46.0684	47.8294
chr11:69087724-69090475	chr11:69087724-69126375	127.308	117.564	83.989	136.576	100.161	75.602	95.2104
chr11:69093351-69095001	chr11:69087724-69126375	166.179	128.346	124.316	45.1518	64.0111	47.0639	38.4358
chr11:69095051-69097101	chr11:69087724-69126375	166.549	108.118	64.305	51.2208	94.2849	83.101	66.5088
chr11:69097151-69098401	chr11:69087724-69126375	188.871	155.627	124.316	61.6997	73.6579	48.6737	42.3567
chr11:69098451-69100201	chr11:69087724-69126375	213.766	223.177	186.059	115.371	52.871	39.4689	37.3875
chr11:69110006-69111146	chr11:69087724-69126375	23.3012	15.9122	13.2019	12.0172	31.2103	28.797	22.6201
chr11:69117134-69119074	chr11:69087724-69126375	43.2308	34.4998	14.2298	18.7537	22.7975	23.0915	18.5122
chr11:69122719-69126375	chr11:69087724-69126375	59.9511	31.3352	52.3238	35.2859	23.9499	34.8866	50.0684
chr11:69577301-69580601	chr11:69577301-69591646	27.7958	28.2903	22.984	37.0904	78.918	64.7272	83.1535
chr11:69580651-69583951	chr11:69577301-69591646	55.8262	44.6155	54.9096	41.4633	75.0232	167.346	144.549
chr11:69584001-69587400	chr11:69577301-69591646	15.3331	11.7198	13.2019	13.7055	91.5742	78.4136	85.5143
chr11:69588499-69590673	chr11:69577301-69591646	2.25347	1.45801	2.75707	9.14059	40.5343	38.9621	47.8294
chr11:69590992-69591646	chr11:69577301-69591646	2.25347	3.00691	0	10.0954	22.7975	31.6291	30.4768
chr11:69837138-69839679	chr11:69837138-69864527	35.0271	44.6155	67.3294	49.0377	54.0759	50.4783	53.4303
chr11:69842376-69843810	chr11:69837138-69864527	3.59851	28.2903	9.64428	24.506	2.93456	7.64102	15.7323
chr11:69845278-69847735	chr11:69837138-69864527	56.7142	61.3358	61.6504	91.7484	97.4307	75.1832	68.6748
chr11:69852051-69856500	chr11:69837138-69864527	5.04228	8.45951	7.35932	10.9013	13.883	111.489	138.396
chr11:69863919-69864527	chr11:69837138-69864527	3.14423	1.97907	1.59191	5.88029	15.0357	21.065	23.3537
chr11:69979155-69982932	chr11:69979155-69998311	122.884	106.148	109.46	121.347	76.1986	73.9396	85.5143
chr11:69990035-69993235	chr11:69979155-69998311	86.385	61.3358	43.6496	63.7087	108.642	92.0983	104
chr11:69994764-69998311	chr11:69979155-69998311	49.9666	13.068	35.2365	51.9051	51.4508	69.6932	55.9281
chr11:70220044-70224752	chr11:70220044-70240879	33.2225	40.8547	51.9051	5.92961	82.4342	114.33	116.425
chr11:70228788-70229736	chr11:70220044-70240879	22.0115	15.49	12.5209	12.2234	5.21976	26.0839	24.0904
chr11:70236286-70240879	chr11:70220044-70240879	99.0578	76.6173	76.385	89.0767	133.319	96.5722	88.3233
chr11:78059851-78069901	chr11:78059851-78081198	3.14423	1.45801	0	0.482557	17.2194	103.421	125.625
chr11:78069951-78076650	chr11:78059851-78081198	2.25347	0	1.59191	4.03156	11.5136	95.1579	123.917
chr11:78079694-78081198	chr11:78059851-78081198	27.1872	16.3978	22.1979	40.3568	20.7186	24.2473	38.5958
chr11:78164303-78166269	chr11:78164303-78183991	34.1335	43.3556	20.8557	17.0419	57.8172	47.0639	45.8886
chr11:78167928-78169873	chr11:78164303-78183991	20.3087	8.45951	12.5209	2.08089	28.0579	30.4243	34.0455
chr11:78174451-78180300	chr11:78164303-78183991	71.3532	52.5367	30.7355	69.8796	100.161	155.449	170.132
chr11:78182320-78183991	chr11:78164303-78183991	48.3042	47.2208	54.3503	85.5636	110.319	33.1345	33.6267
chr11:82844851-82850851	chr11:82844851-82872050	13.5716	7.27474	3.35366	7.46114	56.3149	138.553	164.127
chr11:82854276-82856188	chr11:82844851-82872050	2.25347	4.24442	7.99108	8.0404	10.2729	43.8589	42.3567
chr11:82860722-82861524	chr11:82844851-82872050	31.0329	14.4622	3.80476	8.0404	33.5742	25.3503	22.1133
chr11:82861935-82864806	chr11:82844851-82872050	8.86129	4.24442	2.75707	12.0172	18.4597	42.7789	50.6647
chr11:82865229-82865905	chr11:82844851-82872050	8.33784	4.24442	2.75707	6.45385	12.8059	21.065	24.0904
chr11:82866301-82872050	chr11:82844851-82872050	18.9665	18.826	20.8557	13.7055	23.9499	44.5432	63.3793
chr11:83215407-83217543	chr11:83215407-83245997	0.882057	2.43335	3.35366	4.69552	13.883	33.1345	51.2733
chr11:83222451-83227600	chr11:83215407-83245997	140.573	144.274	121.627	143.289	103.074	103.421	110.805
chr11:83227785-83228439	chr11:83215407-83245997	7.20239	3.72018	2.16547	19.0158	1.76939	9.75181	24.5585
chr11:83230301-83236701	chr11:83215407-83245997	9.88913	6.5262	3.35366	5.42601	7.8185	89.4232	99.5785
chr11:83237351-83239000	chr11:83215407-83245997	5.67404	4.24442	0	2.67249	13.883	39.4689	44.7698
chr11:83245483-83245997	chr11:83215407-83245997	1.38566	1.08831	3.35366	4.95427	9.03877	21.065	18.5122
chr11:83260688-83264709	chr11:83260688-83304797	2.62317	4.24442	7.06506	15.9615	30.0423	102.723	104.923
chr11:83270440-83272840	chr11:83260688-83304797	89.8948	116.181	76.385	42.494	68.8522	68.4849	56.6262
chr11:83282712-83283958	chr11:83260688-83304797	1.90671	6.00196	1.01596	0.482557	3.98224	19.9095	26.6925
chr11:83284226-83288013	chr11:83260688-83304797	1.90671	7.53349	3.35366	4.03156	9.03877	115.688	134.864
chr11:83290169-83294417	chr11:83260688-83304797	31.7696	25.0532	39.2365	30.1762	52.871	69.0123	58.76
chr11:83297714-83300060	chr11:83260688-83304797	108.779	147.244	152.713	132.897	90.2323	56.8217	40.9918
chr11:83301397-83304797	chr11:83260688-83304797	138.396	148.405	196.624	131.311	88.7825	77.9102	82.4867
chr11:84817551-84821201	chr11:84817551-84830550	98.1239	96.2258	76.9443	109.932	64.0111	60.7567	79.6514
chr11:84821251-84823751	chr11:84817551-84830550	0	2.43335	1.59191	3.40298	16.2236	97.4307	82.1228
chr11:84823801-84830550	chr11:84817551-84830550	3.59851	9.5072	6.71831	5.92961	24.8435	120.297	131.96
chr11:84866551-84870301	chr11:84866551-84881122	33.2225	70.182	35.2365	37.5249	46.714	106.255	110.069
chr11:84870351-84875750	chr11:84866551-84881122	7.9065	21.8709	9.64428	4.03156	76.1986	116.373	140.06
chr11:84878407-84881122	chr11:84866551-84881122	30.3167	33.3442	27.8804	52.6935	91.5742	25.3503	36.3568
chr11:85085888-85086818	chr11:85085888-85142150	3.14423	1.45801	3.80476	5.42601	16.2236	26.0839	26.6925
chr11:85095406-85096300	chr11:85085888-85142150	6.80631	6.5262	4.8326	4.29374	9.03877	21.7986	24.0904
chr11:85096766-85097452	chr11:85085888-85142150	14.0959	3.72018	8.59341	5.88029	15.0357	25.3503	27.6585
chr11:85097918-85098585	chr11:85085888-85142150	10.4857	0	8.24984	5.42601	9.03877	23.5137	28.1104
chr11:85100251-85111300	chr11:85085888-85142150	8.86129	3.21658	2.75707	4.29374	34.6773	113	108.278
chr11:85111951-85113851	chr11:85085888-85142150	1.90671	5.37669	1.59191	0.433238	22.7975	45.3842	42.5465
chr11:85113901-85120201	chr11:85085888-85142150	10.4857	3.21658	4.37832	2.67249	15.0357	212.536	195.769
chr11:85123084-85124753	chr11:85085888-85142150	5.04228	16.9045	8.24984	13.1174	5.21976	27.606	32.4677
chr11:85125071-85129806	chr11:85085888-85142150	53.3055	47.2208	25.1903	14.7859	17.2194	34.8866	42.1121
chr11:85130723-85133650	chr11:85085888-85142150	8.33784	13.3268	16.0461	12.0172	3.98224	36.1302	30.788
chr11:85133958-85134749	chr11:85085888-85142150	2.62317	3.21658	5.30434	4.95427	10.2729	19.1759	25.1057
chr11:85136151-85140151	chr11:85085888-85142150	10.9893	7.27474	10.6196	3.05623	13.883	79.759	85.7007
chr11:85140201-85142150	chr11:85085888-85142150	71.3532	66.7412	37.2275	43.0903	61.5658	81.9823	94.9658
chr11:85337051-85343050	chr11:85337051-85355084	9.88913	2.43335	3.35366	7.46114	28.0579	140.168	121.12
chr11:85350043-85350691	chr11:85337051-85355084	1.38566	1.08831	1.59191	8.0404	7.8185	22.4072	10.852
chr11:85351658-85355084	chr11:85337051-85355084	17.7261	36.3043	22.984	30.1762	90.2323	107.021	128.906
chr11:86580101-86582601	chr11:86580101-86628329	137.473	97.4307	62.9926	41.9872	70.0571	63.1526	82.9935
chr11:86582651-86588201	chr11:86580101-86628329	213.766	265.276	248.253	163.937	141.114	30.8955	47.5707
chr11:86590752-86595600	chr11:86580101-86628329	87.0659	161.089	147.436	112.534	97.4307	20.7186	17.7786
chr11:86595837-86596408	chr11:86580101-86628329	15.6798	17.5363	13.6562	20.2207	13.883	12.6284	13.9355
chr11:86606529-86609053	chr11:86580101-86628329	24.9315	9.21295	25.7989	21.1143	6.40453	27.606	22.8994
chr11:86609801-86611901	chr11:86580101-86628329	5.04228	13.068	13.6562	8.50883	16.2236	41.2011	46.1703
chr11:86611951-86615950	chr11:86580101-86628329	57.5872	53.3778	62.2065	60.5967	51.4508	141.996	145.649
chr11:86622608-86623134	chr11:86580101-86628329	12.3639	21.1867	18.5968	19.0158	19.5628	11.8273	17.6381
chr11:86623343-86628329	chr11:86580101-86628329	12.9957	23.1638	16.7304	11.6475	33.5742	38.5433	40.5868
chr11:86653044-86654249	chr11:86653044-86707978	13.5716	6.00196	8.24984	20.905	5.21976	15.8399	30.6509
chr11:86656730-86658770	chr11:86653044-86707978	12.3639	4.90495	1.01596	9.14059	7.8185	52.6442	52.9235
chr11:86659421-86660093	chr11:86653044-86707978	2.25347	2.43335	4.37832	9.80113	9.03877	23.0915	27.6585
chr11:86661651-86669000	chr11:86653044-86707978	5.04228	5.37669	1.01596	4.69552	24.8435	87.2259	85.5143
chr11:86669657-86670345	chr11:86653044-86707978	2.62317	1.97907	0	4.95427	17.2194	21.065	28.1104
chr11:86673940-86674588	chr11:86653044-86707978	1.38566	4.24442	4.37832	4.03156	10.2729	21.065	27.2397
chr11:86675021-86678050	chr11:86653044-86707978	3.59851	1.08831	7.35932	4.69552	10.2729	34.2903	39.1519
chr11:86679851-86685750	chr11:86653044-86707978	34.1335	24.3196	18.5968	29.6325	38.3833	79.0748	108.278
chr11:86695957-86696529	chr11:86653044-86707978	6.80631	5.83097	0	6.45385	11.5136	16.6458	26.5061
chr11:86707273-86707978	chr11:86653044-86707978	3.59851	9.96148	3.35366	5.42601	20.7186	11.8273	22.1133
chr11:86736762-86737767	chr11:86736762-86764037	14.5995	9.96148	6.22705	8.0404	6.40453	30.4243	27.6585
chr11:86738351-86741051	chr11:86736762-86764037	25.4876	26.2581	7.06506	16.7797	45.5616	41.2011	55.0696
chr11:86741101-86746150	chr11:86736762-86764037	10.9893	6.00196	10.0461	11.6475	70.0571	127.416	138.154
chr11:86754851-86760500	chr11:86736762-86764037	202.397	159.499	139.461	237.746	268.408	157.498	141.58
chr11:86763354-86764037	chr11:86736762-86764037	0	4.24442	5.30434	9.80113	11.5136	23.5137	21.9235
chr11:87724704-87728240	chr11:87724704-87759150	14.0959	8.77328	5.30434	20.905	78.918	62.4159	54.737
chr11:87728541-87731471	chr11:87724704-87759150	0.882057	3.72018	0	4.95427	33.5742	34.2903	35.5707
chr11:87733232-87735131	chr11:87724704-87759150	3.14423	16.3978	11.0739	7.46114	29.0764	30.8955	33.027
chr11:87735366-87738766	chr11:87724704-87759150	51.7186	63.2775	51.119	43.5125	62.6458	95.879	107.073
chr11:87743805-87746310	chr11:87724704-87759150	59.3194	37.5972	7.99108	11.1956	18.4597	13.4836	17.2719
chr11:87746732-87747248	chr11:87724704-87759150	18.2822	12.4363	13.6562	4.95427	20.7186	12.6284	15.7323
chr11:87747551-87753301	chr11:87724704-87759150	96.8344	112.534	86.9254	96.6939	117.741	145.112	135.616
chr11:87753351-87759150	chr11:87724704-87759150	150.013	104.072	133.849	130.49	123.547	77.9102	83.1535
chr11:90658233-90659085	chr11:90658233-90688177	2.62317	0	5.30434	2.08089	16.2236	18.0201	21.4643
chr11:90661651-90669050	chr11:90658233-90688177	7.20239	8.11275	4.37832	2.67249	38.3833	111.489	117.564
chr11:90674545-90678434	chr11:90658233-90688177	4.17207	3.00691	5.30434	0.931376	13.883	138.963	123.248
chr11:90685327-90688177	chr11:90658233-90688177	5.04228	4.5582	7.35932	1.13763	10.2729	67.3294	70.342
chr11:94978563-94980066	chr11:94978563-95023133	7.9065	8.45951	7.99108	8.0404	19.5628	38.5433	31.6816
chr11:94984244-94985808	chr11:94978563-95023133	7.9065	1.45801	2.16547	0.482557	2.93456	42.2196	26.5061
chr11:94987234-94988507	chr11:94978563-95023133	2.25347	3.21658	2.16547	6.85563	24.8435	30.4243	29.5831
chr11:94989274-94993273	chr11:94978563-95023133	18.2822	11.1463	10.0461	40.1301	23.9499	48.1669	46.1703
chr11:94993642-94994218	chr11:94978563-95023133	12.9957	5.37669	7.99108	18.7537	19.5628	26.0839	25.1057
chr11:94994945-94996037	chr11:94978563-95023133	9.38553	3.21658	3.80476	9.43485	12.8059	22.4072	31.2628
chr11:94996847-94999350	chr11:94978563-95023133	14.0959	6.00196	6.22705	8.50883	32.3659	49.8261	58.5858
chr11:95000394-95002074	chr11:94978563-95023133	9.38553	9.96148	12.1741	9.80113	18.4597	35.4459	27.6585
chr11:95006136-95007599	chr11:94978563-95023133	14.0959	7.53349	6.71831	1.81871	7.8185	33.8681	38.4358
chr11:95008401-95014350	chr11:94978563-95023133	10.9893	1.08831	1.59191	6.85563	41.8854	128.594	112.412
chr11:95015291-95015884	chr11:94978563-95023133	5.04228	3.72018	1.59191	2.67249	3.98224	15.1957	22.6201
chr11:95022163-95023133	chr11:94978563-95023133	0.882057	3.72018	5.30434	1.50733	13.883	23.0915	21.3272
chr11:95308014-95311662	chr11:95308014-95362448	84.4112	80.6699	96.5722	113.404	116.056	115.113	95.5217
chr11:95314813-95316299	chr11:95308014-95362448	13.5716	10.692	16.7304	19.6121	7.8185	15.8399	17.6381
chr11:95317116-95322028	chr11:95308014-95362448	15.3331	0.692231	11.5981	9.43485	16.2236	99.3518	112.412
chr11:95328606-95329199	chr11:95308014-95362448	7.20239	13.3268	2.75707	8.38716	6.40453	19.1759	16.2761
chr11:95329974-95330813	chr11:95308014-95362448	3.14423	4.24442	7.35932	4.69552	3.98224	29.2857	28.4446
chr11:95332401-95343451	chr11:95308014-95362448	39.8887	33.3442	19.2604	40.1301	32.3659	121.454	127.148
chr11:95344530-95345554	chr11:95308014-95362448	10.4857	4.24442	6.71831	20.905	3.98224	25.3503	31.8221
chr11:95347159-95348580	chr11:95308014-95362448	10.4857	15.9122	12.5209	22.0608	2.93456	16.6458	15.5425
chr11:95348906-95350125	chr11:95308014-95362448	3.14423	11.1463	6.71831	21.5136	11.5136	18.0201	34.0455
chr11:95351580-95352179	chr11:95308014-95362448	16.4858	23.1638	16.0461	21.5136	9.03877	25.3503	20.9575
chr11:95352401-95354801	chr11:95308014-95362448	48.8635	56.3872	45.05	62.908	5.21976	53.7242	63.2051
chr11:95354851-95359250	chr11:95308014-95362448	91.8364	57.4146	62.9926	41.4633	68.8522	151.863	140.22
chr11:95361856-95362448	chr11:95308014-95362448	12.3639	4.90495	7.99108	12.2234	2.93456	22.4072	26.5061
chr11:95776504-95779784	chr11:95776504-95810500	6.14247	7.53349	14.2298	17.828	82.4342	84.5188	98.3012
chr11:95792136-95793991	chr11:95776504-95810500	6.14247	1.08831	4.8326	0.246596	11.5136	30.4243	28.3428
chr11:95799413-95802951	chr11:95776504-95810500	6.14247	3.00691	2.16547	2.67249	24.8435	67.3294	87.924
chr11:95805001-95810500	chr11:95776504-95810500	1.90671	1.97907	0	3.64783	26.9424	83.101	108.278
chr11:96915575-96919982	chr11:96915575-96949488	12.3639	15.9122	25.7989	19.8019	41.8854	123.792	124.476
chr11:96924885-96926416	chr11:96915575-96949488	2.25347	5.83097	5.75862	10.9013	6.40453	15.8399	28.4446
chr11:96937043-96938672	chr11:96915575-96949488	10.9893	3.72018	6.71831	13.3761	5.21976	27.606	36.6312
chr11:96940051-96944951	chr11:96915575-96949488	16.4858	14.8582	9.64428	16.7797	20.7186	66.6163	87.924
chr11:96946737-96949488	chr11:96915575-96949488	8.86129	9.5072	9.29753	9.43485	12.8059	73.9396	51.7712
chr11:97426772-97429959	chr11:97426772-97450748	5.67404	3.72018	3.35366	3.40298	31.2103	60.7567	71.9813
chr11:97433711-97436971	chr11:97426772-97450748	39.0501	83.2259	107.895	109.323	73.6579	52.6442	64.0636
chr11:97439251-97444151	chr11:97426772-97450748	12.3639	8.77328	3.35366	4.69552	20.7186	91.2597	82.853
chr11:97444201-97447750	chr11:97426772-97450748	2.25347	3.21658	1.01596	3.40298	22.7975	71.9813	66.1415
chr11:97450079-97450748	chr11:97426772-97450748	1.90671	7.53349	6.22705	10.9013	34.6773	22.4072	23.3537
chr11:98191978-98194556	chr11:98191978-98214469	74.1122	60.4948	51.9051	78.9673	65.1634	87.2259	83.9044
chr11:98201601-98206601	chr11:98191978-98214469	38.1565	46.5365	47.1485	69.8796	61.5658	125.02	140.22
chr11:98212678-98214469	chr11:98191978-98214469	4.17207	1.45801	2.75707	10.0954	12.8059	47.5182	40.9918
chr11:98577739-98578560	chr11:98577739-98590050	4.17207	2.43335	2.16547	2.67249	2.93456	26.4536	22.8994
chr11:98579151-98585201	chr11:98577739-98590050	35.0271	33.993	7.99108	12.0172	32.3659	160.495	156.014
chr11:98585251-98590050	chr11:98577739-98590050	82.1228	42.6189	53.0081	39.6957	113.355	99.3518	96.2783
chr11:101300150-101303860	chr11:101300150-101319550	36.5294	32.7356	57.0311	46.1177	49.2152	83.101	86.7192
chr11:101310290-101310874	chr11:101300150-101319550	0.383919	7.53349	1.01596	9.14059	9.03877	15.8399	19.6646
chr11:101311501-101313551	chr11:101300150-101319550	3.59851	2.43335	2.75707	4.29374	1.76939	28.2179	40.3075
chr11:101313601-101319550	chr11:101300150-101319550	81.456	105.414	120.835	112.893	101.415	108.278	120.629
chr11:102360051-102369850	chr11:102360051-102383697	5.67404	1.45801	3.80476	1.13763	10.2729	238.454	295.781
chr11:102371001-102378200	chr11:102360051-102383697	3.59851	5.83097	3.35366	2.08089	5.21976	170.42	199.963
chr11:102383113-102383697	chr11:102360051-102383697	1.38566	3.21658	0	1.13763	1.76939	23.0915	24.5585
chr11:104424070-104426712	chr11:104424070-104453493	29.5306	60.4948	57.4992	66.1908	24.8435	31.6291	27.3768
chr11:104437551-104442401	chr11:104424070-104453493	31.7696	52.5367	31.4723	60.0004	36.9688	43.4631	53.1099
chr11:104442451-104444551	chr11:104424070-104453493	39.8887	42.6189	49.7186	56.0299	61.5658	104.419	110.069
chr11:104444601-104448150	chr11:104424070-104453493	6.80631	8.77328	2.16547	2.67249	36.9688	52.0651	57.1854
chr11:104451967-104453493	chr11:104424070-104453493	18.2822	4.5582	3.80476	6.85563	19.5628	43.4631	39.3614
chr11:106777814-106782213	chr11:106777814-106790850	126.784	147.983	126.869	57.0804	126.225	160.495	169.422
chr11:106785551-106790850	chr11:106777814-106790850	248.253	218.566	204.749	244.412	268.408	177.896	157.169
chr11:109464226-109466332	chr11:109464226-109475000	10.4857	4.24442	1.01596	2.48267	29.0764	36.1302	58.0791
chr11:109469251-109475000	chr11:109464226-109475000	117.331	89.8948	91.3968	162.531	120.576	167.346	168.708
chr11:109544551-109547251	chr11:109544551-109565960	4.17207	4.5582	5.75862	4.69552	19.5628	45.3842	48.5662
chr11:109547301-109552151	chr11:109544551-109565960	7.20239	3.21658	1.59191	5.42601	25.9764	113.649	127.148
chr11:109552201-109559450	chr11:109544551-109565960	5.67404	6.98048	4.8326	1.50733	13.883	73.4279	60.5473
chr11:109559612-109561823	chr11:109544551-109565960	35.0271	18.0924	11.0739	10.535	11.5136	40.6943	31.6816
chr11:109565219-109565960	chr11:109544551-109565960	3.14423	6.98048	3.80476	6.45385	21.6911	23.0915	21.9235
chr11:115898351-115903651	chr11:115898351-115934817	13.5716	14.4622	17.464	22.2472	66.4563	79.759	93.0938
chr11:115903701-115905050	chr11:115898351-115934817	32.5557	15.49	21.4118	28.3921	42.9564	52.0651	57.1854
chr11:115908477-115913445	chr11:115898351-115934817	69.4609	97.4307	117.331	46.3567	52.871	45.3842	43.1428
chr11:115920003-115920990	chr11:115898351-115934817	3.59851	13.3268	5.30434	9.80113	12.8059	28.2179	25.1057
chr11:115928835-115930485	chr11:115898351-115934817	14.0959	12.4363	5.30434	8.0404	12.8059	5.58604	16.8322
chr11:115932320-115934817	chr11:115898351-115934817	70.5146	46.5365	67.3294	67.0649	50.2459	55.0171	61.7522
chr11:116021286-116025999	chr11:116021286-116032552	121.627	128.853	133.849	72.3774	103.074	100.962	108.415
chr11:116028534-116032552	chr11:116021286-116032552	242.612	260.341	260.341	256.112	277.368	200.365	196.33
chr11:116531015-116535790	chr11:116531015-116551616	14.0959	4.5582	1.01596	2.67249	107.437	94.5666	111.297
chr11:116536058-116538686	chr11:116531015-116551616	0	1.97907	3.80476	0.931376	9.03877	56.8217	75.3696
chr11:116547712-116551616	chr11:116531015-116551616	5.04228	6.98048	7.35932	9.80113	38.3833	75.1832	64.0636
chr11:117778251-117784700	chr11:117778251-117851357	87.0659	38.6682	32.1884	50.5276	61.5658	121.454	128.906
chr11:117786289-117786876	chr11:117778251-117851357	8.33784	6.98048	6.22705	5.88029	16.2236	27.0499	19.6646
chr11:117791995-117793087	chr11:117778251-117851357	14.5995	8.77328	9.64428	14.5115	12.8059	15.1957	15.7323
chr11:117796144-117800441	chr11:117778251-117851357	24.9315	31.3352	6.22705	8.38716	6.40453	48.6737	47.5707
chr11:117807858-117808351	chr11:117778251-117851357	7.20239	12.0895	8.24984	9.14059	9.03877	5.58604	6.05447
chr11:117809037-117811804	chr11:117778251-117851357	67.0156	31.3352	15.4176	54.2657	46.714	50.962	38.8546
chr11:117815996-117816523	chr11:117778251-117851357	20.3087	4.24442	3.35366	6.85563	15.0357	15.8399	9.09128
chr11:117823501-117833750	chr11:117778251-117851357	109.65	81.8748	6.71831	18.7537	40.5343	116.932	101.063
chr11:117835701-117840901	chr11:117778251-117851357	9.38553	4.24442	1.01596	5.92961	16.2236	85.9824	106.075
chr11:117840951-117841700	chr11:117778251-117851357	2.25347	1.08831	1.59191	9.43485	11.5136	31.6291	42.6714
chr11:117846928-117851357	chr11:117778251-117851357	65.5979	28.2903	26.5907	57.0804	70.0571	87.8715	90.978
chr11:120616695-120618338	chr11:120616695-120634400	20.3087	29.8648	5.30434	31.0329	60.4225	37.335	45.2766
chr11:120624040-120625705	chr11:120616695-120634400	32.5557	18.826	12.5209	22.2472	32.3659	35.4459	37.6497
chr11:120629251-120634400	chr11:120616695-120634400	21.2747	17.5363	5.75862	43.7514	51.4508	161.753	166.735
chr11:121227363-121230117	chr11:121227363-121241900	127.308	99.7354	165.723	132.134	64.0111	87.8715	66.5088
chr11:121231250-121232796	chr11:121227363-121241900	21.2747	19.3328	0	15.5918	31.2103	30.8955	29.1782
chr11:121235551-121237151	chr11:121227363-121241900	66.2788	66.0044	71.7195	57.2348	48.0069	46.0684	52.9235
chr11:121237201-121241900	chr11:121227363-121241900	16.4858	3.21658	5.75862	8.0404	66.4563	140.168	133.585
chr11:121420089-121424459	chr11:121420089-121453287	10.9893	13.068	18.5968	19.6121	19.5628	115.113	128.399
chr11:121430651-121439601	chr11:121420089-121453287	7.9065	6.00196	6.22705	9.14059	12.8059	111.07	87.3278
chr11:121451031-121453287	chr11:121420089-121453287	20.3087	8.77328	9.29753	12.0172	11.5136	30.4243	47.8294
chr11:121532982-121533506	chr11:121532982-121561201	5.67404	0	1.59191	1.50733	11.5136	11.8273	17.6381
chr11:121540407-121541354	chr11:121532982-121561201	1.38566	5.37669	2.75707	11.1956	10.2729	21.065	27.3768
chr11:121542001-121554051	chr11:121532982-121561201	7.9065	11.1463	2.16547	14.7859	64.0111	154.297	182.156
chr11:121558269-121561201	chr11:121532982-121561201	15.6798	16.3978	44.4356	23.563	25.9764	23.5137	37.9961
chr12:3253726-3254728	chr12:3253726-3311350	6.80631	5.83097	4.37832	11.6475	26.9424	23.5137	26.6925
chr12:3267048-3267985	chr12:3253726-3311350	5.04228	2.43335	5.30434	8.38716	9.03877	24.2473	24.0904
chr12:3276146-3276714	chr12:3253726-3311350	7.9065	3.72018	4.8326	16.3254	15.0357	18.7043	27.3768
chr12:3278611-3280269	chr12:3253726-3311350	12.9957	8.45951	6.22705	5.92961	6.40453	24.2473	30.2287
chr12:3280951-3291400	chr12:3253726-3311350	14.5995	13.3268	9.29753	7.11438	30.0423	171.817	175.962
chr12:3291551-3293851	chr12:3253726-3311350	10.4857	2.43335	4.37832	6.85563	20.7186	30.8955	47.5707
chr12:3293901-3297801	chr12:3253726-3311350	3.59851	3.72018	3.35366	3.40298	11.5136	70.2895	75.4944
chr12:3299382-3299986	chr12:3253726-3311350	4.17207	4.5582	7.06506	7.46114	15.0357	23.0915	21.4643
chr12:3303451-3305501	chr12:3253726-3311350	5.04228	4.90495	3.80476	5.88029	21.6911	33.8681	48.9884
chr12:3306251-3310001	chr12:3253726-3311350	18.9665	21.1867	26.5907	31.5216	28.0579	102.114	103.264
chr12:3310051-3311350	chr12:3253726-3311350	48.8635	43.9313	62.2065	71.0352	33.5742	60.245	51.2733
chr12:24872907-24874041	chr12:24872907-24895000	2.25347	6.5262	3.80476	4.69552	13.883	32.0513	28.3428
chr12:24877451-24881550	chr12:24872907-24895000	2.62317	4.90495	6.22705	2.67249	36.9688	150.729	110.805
chr12:24885051-24888651	chr12:24872907-24895000	6.80631	7.27474	0	7.46114	25.9764	69.6932	104
chr12:24888701-24895000	chr12:24872907-24895000	5.67404	4.24442	2.16547	7.46114	24.8435	104.419	115.322
chr12:26450781-26453758	chr12:26450781-26487651	1.90671	7.27474	12.5209	8.0404	6.40453	22.4072	30.2287
chr12:26454153-26458241	chr12:26450781-26487651	23.3012	50.3182	57.0311	33.2719	51.4508	102.114	142.733
chr12:26459262-26460965	chr12:26450781-26487651	40.7823	44.6155	40.0808	26.64	25.9764	19.9095	14.652
chr12:26468451-26474401	chr12:26450781-26487651	0.383919	5.83097	4.8326	7.46114	35.8856	58.0266	103.264
chr12:26476868-26477456	chr12:26450781-26487651	6.80631	3.21658	1.01596	4.69552	36.9688	30.4243	20.1714
chr12:26483451-26487651	chr12:26450781-26487651	1.90671	0.692231	2.75707	6.45385	16.2236	65.8796	80.7224
chr12:30896391-30899126	chr12:30896391-30913400	2.62317	4.24442	2.16547	4.03156	6.40453	47.5182	46.9563
chr12:30906501-30913400	chr12:30896391-30913400	8.33784	4.90495	8.59341	9.14059	40.5343	194.59	205.494
chr12:31942580-31944615	chr12:31942580-31976046	3.59851	2.43335	2.16547	13.3761	39.6464	36.1302	37.8097
chr12:31947881-31952296	chr12:31942580-31976046	147.983	126.644	136.192	159.831	161.089	108.278	152.122
chr12:31964451-31968751	chr12:31942580-31976046	9.38553	4.90495	4.37832	5.42601	58.9375	109.221	137.895
chr12:31971722-31974651	chr12:31942580-31976046	34.1335	42.6189	44.4356	12.0172	64.0111	124.423	133.319
chr12:31975426-31976046	chr12:31942580-31976046	9.88913	7.53349	4.8326	12.2234	2.93456	22.4072	22.1133
chr12:32044110-32044964	chr12:32044110-32063200	8.86129	6.5262	13.2019	22.2472	17.2194	22.4072	24.0904
chr12:32045224-32046253	chr12:32044110-32063200	12.3639	14.0079	30.7355	24.9809	12.8059	31.6291	18.1449
chr12:32047151-32052101	chr12:32044110-32063200	15.3331	23.6354	10.6196	18.7537	36.9688	202.397	204.12
chr12:32052151-32056301	chr12:32044110-32063200	2.62317	0.692231	1.59191	8.0404	46.714	98.1239	110.619
chr12:32056351-32057651	chr12:32044110-32063200	4.17207	4.90495	3.80476	7.11438	28.0579	46.0684	51.2733
chr12:32057701-32061301	chr12:32044110-32063200	5.67404	6.00196	13.2019	4.95427	24.8435	100.455	89.1817
chr12:32061351-32063200	chr12:32044110-32063200	15.6798	24.3196	36.4414	19.6121	40.5343	58.5333	62.4684
chr12:32102851-32107351	chr12:32102851-32125600	14.5995	3.00691	5.30434	13.3761	81.2463	133.319	135.616
chr12:32109494-32112721	chr12:32102851-32125600	41.414	25.0532	40.0808	81.7499	76.1986	58.5333	85.3014
chr12:32115679-32116525	chr12:32102851-32125600	5.67404	6.00196	6.71831	15.2451	10.2729	19.1759	15.5425
chr12:32118851-32125600	chr12:32102851-32125600	8.86129	3.00691	2.75707	9.43485	21.6911	158.848	149.925
chr12:32285606-32288443	chr12:32285606-32311650	9.38553	5.83097	6.71831	5.42601	10.2729	56.1374	48.1669
chr12:32290300-32293837	chr12:32285606-32311650	50.7527	44.6155	44.4356	62.3083	65.1634	114.33	137.051
chr12:32304451-32311650	chr12:32285606-32311650	7.9065	5.37669	4.37832	10.9013	26.9424	184.876	170.132
chr12:33301314-33304138	chr12:33301314-33319600	114.641	143.678	152.295	119.839	104.684	101.523	105.414
chr12:33304739-33305849	chr12:33301314-33319600	13.5716	4.90495	11.0739	13.3761	12.8059	18.0201	14.652
chr12:33307747-33309216	chr12:33301314-33319600	1.90671	6.5262	4.8326	4.29374	7.8185	33.8681	38.5958
chr12:33310404-33312196	chr12:33301314-33319600	19.7526	28.6895	16.7304	27.0992	11.5136	16.6458	19.0683
chr12:33313651-33319600	chr12:33301314-33319600	48.3042	57.4146	68.0662	69.8796	83.5898	81.616	77.7534
chr12:40016463-40018835	chr12:40016463-40039450	46.802	51.6306	18.5968	21.5136	19.5628	15.8399	31.8221
chr12:40021959-40024608	chr12:40016463-40039450	6.14247	5.37669	1.01596	4.29374	58.9375	44.9654	62.259
chr12:40025756-40030030	chr12:40016463-40039450	9.88913	5.83097	3.35366	2.67249	73.6579	104.419	141.755
chr12:40033601-40038001	chr12:40016463-40039450	10.9893	16.9045	7.99108	9.43485	44.3511	107.758	109.775
chr12:40038051-40039450	chr12:40016463-40039450	29.5306	41.326	45.748	28.3921	57.8172	60.7567	63.7612
chr12:51819467-51822477	chr12:51819467-51884245	7.9065	11.7198	7.06506	9.80113	30.0423	37.335	42.6714
chr12:51825451-51827101	chr12:51819467-51884245	4.17207	5.83097	1.01596	4.29374	26.9424	34.2903	38.5958
chr12:51827151-51829601	chr12:51819467-51884245	84.4112	69.5857	61.6504	81.7499	73.6579	97.4307	112.115
chr12:51829651-51831950	chr12:51819467-51884245	61.8402	53.3778	43.0409	69.0616	94.2849	148.562	150.729
chr12:51838983-51840066	chr12:51819467-51884245	9.38553	4.90495	2.75707	9.14059	16.2236	18.0201	28.3428
chr12:51840401-51843701	chr12:51819467-51884245	11.9153	8.11275	4.37832	8.38716	54.0759	119.053	102.824
chr12:51843751-51846450	chr12:51819467-51884245	99.0578	32.7356	27.3243	53.4796	88.7825	117.898	137.77
chr12:51849401-51853250	chr12:51819467-51884245	15.6798	16.9045	4.8326	9.43485	46.714	188.061	190.095
chr12:51854873-51857605	chr12:51819467-51884245	16.4858	11.1463	5.30434	13.7055	54.0759	33.1345	40.3075
chr12:51865001-51867903	chr12:51819467-51884245	102.563	104.072	98.1239	127.095	61.5658	29.74	36.0226
chr12:51870785-51872659	chr12:51819467-51884245	19.7526	27.4985	14.7366	20.2207	38.3833	18.7043	24.0904
chr12:51881670-51884245	chr12:51819467-51884245	8.86129	4.24442	10.6196	3.05623	44.3511	54.4578	46.1703
chr12:57183907-57187288	chr12:57183907-57212784	4.17207	0.692231	4.8326	2.08089	13.883	54.4578	46.3073
chr12:57193651-57199800	chr12:57183907-57212784	15.3331	9.21295	5.75862	2.67249	206.364	209.571	173.765
chr12:57210979-57212784	chr12:57183907-57212784	9.38553	4.90495	7.06506	4.95427	26.9424	52.0651	64.7797
chr12:69355265-69358112	chr12:69355265-69375650	36.5294	57.4146	41.5479	61.6997	85.0075	82.6666	88.3233
chr12:69359901-69361501	chr12:69355265-69375650	39.0501	35.0995	40.0808	18.7537	21.6911	38.5433	43.9838
chr12:69361551-69362901	chr12:69355265-69375650	75.8962	115.688	119.685	76.7192	66.4563	55.5813	68.1187
chr12:69362951-69365400	chr12:69355265-69375650	65.5979	69.5857	37.2275	32.4152	72.5549	77.0518	64.0636
chr12:69370401-69375650	chr12:69355265-69375650	59.9511	40.8547	62.9926	97.5325	80.3002	65.4253	66.7412
chr12:69724088-69726778	chr12:69724088-69807922	26.3461	31.3352	34.4274	55.3688	71.2652	61.9477	61.7522
chr12:69732615-69734958	chr12:69724088-69807922	21.2747	51.6306	20.8557	34.7791	45.5616	67.3294	86.5591
chr12:69738907-69740604	chr12:69724088-69807922	7.9065	3.21658	5.30434	5.42601	6.40453	21.7986	32.1038
chr12:69744824-69745399	chr12:69724088-69807922	0.882057	1.97907	6.22705	3.05623	15.0357	8.70093	22.6201
chr12:69755401-69759651	chr12:69724088-69807922	4.17207	7.53349	4.8326	7.46114	104.684	219.352	232.093
chr12:69759701-69762700	chr12:69724088-69807922	0.882057	7.27474	2.75707	0.931376	19.5628	81.9823	88.7825
chr12:69766214-69766933	chr12:69724088-69807922	3.14423	3.21658	0	11.6475	9.03877	24.2473	23.3537
chr12:69767895-69768468	chr12:69724088-69807922	0.882057	0	3.35366	5.92961	15.0357	21.065	22.8994
chr12:69775842-69777785	chr12:69724088-69807922	8.33784	9.5072	9.64428	10.9013	13.883	35.4459	37.6497
chr12:69779472-69780327	chr12:69724088-69807922	1.38566	4.24442	5.30434	0.482557	5.21976	29.2857	24.5585
chr12:69781601-69784451	chr12:69724088-69807922	5.04228	4.24442	3.80476	4.29374	9.03877	76.545	98.845
chr12:69787531-69788129	chr12:69724088-69807922	5.04228	2.43335	2.75707	4.03156	6.40453	26.4536	25.7143
chr12:69788500-69789013	chr12:69724088-69807922	4.6462	2.43335	2.16547	2.08089	3.98224	24.6661	20.3612
chr12:69789951-69792162	chr12:69724088-69807922	5.67404	7.53349	5.75862	3.64783	13.883	46.4642	54.6352
chr12:69792513-69793504	chr12:69724088-69807922	0	3.72018	5.30434	1.13763	10.2729	16.6458	27.2397
chr12:69798527-69799286	chr12:69724088-69807922	0.383919	4.90495	2.16547	9.43485	2.93456	9.75181	25.7143
chr12:69802124-69806940	chr12:69724088-69807922	4.6462	1.97907	3.35366	5.88029	46.714	97.4307	96.3801
chr12:69807194-69807922	chr12:69724088-69807922	2.25347	1.08831	2.16547	2.48267	15.0357	18.7043	31.2628
chr12:79604077-79606325	chr12:79604077-79617611	5.67404	8.77328	2.16547	4.03156	23.9499	58.0266	48.3567
chr12:79606599-79607186	chr12:79604077-79617611	5.67404	3.72018	3.35366	10.535	13.883	30.8955	29.1782
chr12:79609851-79615200	chr12:79604077-79617611	15.3331	4.24442	5.30434	8.50883	58.9375	215.392	229.89
chr12:79616918-79617611	chr12:79604077-79617611	3.14423	6.5262	0	5.42601	11.5136	11.8273	21.3272
chr12:80775447-80779626	chr12:80775447-80805236	14.0959	9.5072	3.80476	9.43485	38.3833	95.1579	105.414
chr12:80789301-80790451	chr12:80775447-80805236	24.0379	28.2903	40.9393	29.6325	32.3659	49.4073	57.1329
chr12:80790501-80792751	chr12:80775447-80805236	69.4609	77.1766	86.297	73.7598	48.0069	82.6666	63.3793
chr12:80804674-80805236	chr12:80775447-80805236	15.6798	8.11275	2.75707	11.1956	13.883	15.1957	25.1057
chr12:83422951-83425601	chr12:83422951-83439148	1.38566	4.90495	2.75707	4.03156	11.5136	98.7925	99.3518
chr12:83425651-83429001	chr12:83422951-83439148	5.04228	1.97907	3.35366	3.64783	30.0423	102.723	130.038
chr12:83430436-83431015	chr12:83422951-83439148	4.6462	0	0	1.50733	7.8185	23.0915	28.1104
chr12:83431351-83436051	chr12:83422951-83439148	7.9065	3.00691	3.35366	8.50883	24.8435	127.416	153.647
chr12:83437688-83439148	chr12:83422951-83439148	2.62317	3.21658	2.16547	2.67249	13.883	24.6661	32.7881
chr12:84174075-84178777	chr12:84174075-84219830	56.7142	35.5182	44.4356	31.0329	54.0759	59.2314	69.3235
chr12:84179216-84181290	chr12:84174075-84219830	16.9926	9.96148	8.59341	13.7055	41.8854	37.7572	38.5958
chr12:84187643-84189357	chr12:84174075-84219830	10.9893	14.8582	20.1189	11.1956	6.40453	7.64102	16.2761
chr12:84191113-84195529	chr12:84174075-84219830	65.5979	58.7075	55.7382	104.259	73.6579	55.5813	44.1736
chr12:84201251-84206751	chr12:84174075-84219830	67.6999	43.9313	6.22705	14.7859	81.2463	159.427	186.324
chr12:84206801-84208000	chr12:84174075-84219830	21.2747	9.96148	13.6562	15.2451	12.8059	34.8866	37.6497
chr12:84216791-84219830	chr12:84174075-84219830	59.3194	59.8106	70.9334	57.8665	44.3511	36.7388	43.2833
chr12:84961521-84964319	chr12:84961521-84972100	20.3087	4.5582	2.75707	4.69552	46.714	80.4077	77.2785
chr12:84965851-84972100	chr12:84961521-84972100	18.2822	25.6125	2.75707	24.1397	60.4225	137.77	148.982
chr12:100951901-100960700	chr12:100951901-100960700	8.86129	1.97907	3.80476	4.95427	21.6911	171.817	205.837
chr12:105008651-105012301	chr12:105008651-105042850	27.7958	15.49	17.464	47.4106	30.0423	56.8217	65.2159
chr12:105017599-105018314	chr12:105008651-105042850	12.3639	11.1463	11.5981	9.14059	25.9764	15.8399	22.8994
chr12:105018760-105022704	chr12:105008651-105042850	21.2747	16.3978	36.4414	24.1397	21.6911	33.1345	29.1782
chr12:105025203-105029419	chr12:105008651-105042850	12.3639	10.692	11.5981	17.0419	29.0764	110.514	103.634
chr12:105030301-105031501	chr12:105008651-105042850	12.9957	11.1463	16.7304	18.7537	35.8856	46.0684	43.7021
chr12:105031551-105032401	chr12:105008651-105042850	42.4447	27.4985	52.3238	47.4106	55.3195	54.4578	48.7755
chr12:105032451-105037051	chr12:105008651-105042850	9.38553	4.90495	3.80476	13.1174	54.0759	113	146.121
chr12:105037101-105042850	chr12:105008651-105042850	5.04228	3.21658	3.35366	5.42601	19.5628	122.223	122.325
chr12:108776785-108777412	chr12:108776785-108796850	1.38566	5.37669	1.01596	1.50733	3.98224	14.3898	28.1104
chr12:108778770-108782151	chr12:108776785-108796850	0.570561	1.45801	1.59191	4.95427	33.5742	59.6364	78.6559
chr12:108790701-108792851	chr12:108776785-108796850	135.371	124.231	138.154	190.688	196.33	91.2597	78.0998
chr12:108792901-108796850	chr12:108776785-108796850	106.655	71.5274	66.8751	94.9133	113.355	90.0548	102.166
chr12:110936253-110937728	chr12:110936253-110992912	6.14247	6.98048	7.35932	5.92961	17.2194	43.8589	33.6267
chr12:110948801-110949801	chr12:110936253-110992912	7.9065	4.5582	1.59191	4.95427	32.3659	29.74	32.7881
chr12:110950801-110951451	chr12:110936253-110992912	7.20239	2.43335	7.06506	4.29374	18.4597	39.4689	46.1703
chr12:110951501-110952701	chr12:110936253-110992912	5.04228	3.00691	6.22705	2.48267	7.8185	33.8681	41.9379
chr12:110952751-110954800	chr12:110936253-110992912	2.62317	3.72018	8.24984	4.95427	5.21976	47.0639	48.5662
chr12:110960291-110962842	chr12:110936253-110992912	0.570561	6.5262	3.35366	4.69552	11.5136	34.8866	37.9961
chr12:110964676-110967711	chr12:110936253-110992912	3.14423	1.45801	1.59191	5.88029	18.4597	46.4642	54.5103
chr12:110971694-110976086	chr12:110936253-110992912	7.9065	6.5262	4.8326	7.11438	16.2236	93.8823	110.805
chr12:110977324-110980405	chr12:110936253-110992912	19.7526	21.1867	35.9701	25.3996	23.9499	72.7873	90.978
chr12:110984406-110986229	chr12:110936253-110992912	6.80631	2.43335	4.8326	14.7859	2.93456	7.64102	17.7786
chr12:110990782-110992912	chr12:110936253-110992912	35.7081	43.9313	36.4414	41.4633	21.6911	58.5333	66.1415
chr13:8994442-8997645	chr13:8994442-9020624	91.8364	161.753	164.685	168.129	103.074	60.245	85.8749
chr13:8998452-9001224	chr13:8994442-9020624	11.3361	4.24442	2.16547	3.40298	16.2236	59.6364	76.4375
chr13:9001687-9002455	chr13:8994442-9020624	5.67404	0.692231	4.37832	5.92961	5.21976	13.4836	24.3721
chr13:9013860-9015628	chr13:8994442-9020624	3.59851	11.7198	5.30434	1.81871	13.883	28.2179	57.0311
chr13:9018369-9020624	chr13:8994442-9020624	4.6462	3.00691	3.80476	9.14059	10.2729	52.6442	71.0877
chr13:14018178-14018788	chr13:14018178-14040940	4.6462	5.83097	2.16547	5.88029	32.3659	19.1759	21.9235
chr13:14019645-14020352	chr13:14018178-14040940	3.59851	2.43335	1.01596	9.80113	21.6911	18.7043	18.8785
chr13:14020828-14022884	chr13:14018178-14040940	12.9957	13.068	10.6196	12.8552	62.6458	45.3842	38.4358
chr13:14028440-14030058	chr13:14018178-14040940	4.17207	3.21658	3.80476	4.95427	22.7975	33.8681	37.1429
chr13:14031826-14035945	chr13:14018178-14040940	9.38553	14.8582	19.2604	8.38716	85.0075	123.792	124.231
chr13:14037757-14040940	chr13:14018178-14040940	82.941	98.3736	91.3968	67.0649	80.3002	110.514	104.923
chr13:21709593-21711962	chr13:21709593-21789800	61.0016	52.1374	65.5099	25.3996	51.4508	47.0639	65.2159
chr13:21713901-21722001	chr13:21709593-21789800	133.532	85.5143	111.381	105.571	166.041	197.603	177.121
chr13:21722051-21724151	chr13:21709593-21789800	35.7081	14.8582	24.4567	27.4261	67.6119	149.8	107.073
chr13:21733793-21736563	chr13:21709593-21789800	96.8344	89.0274	111.381	81.7499	144.779	176.158	110.805
chr13:21747301-21753851	chr13:21709593-21789800	50.7527	55.7382	92.832	63.3268	199.963	225.309	191.823
chr13:21753901-21757750	chr13:21709593-21789800	47.3613	26.2581	40.0808	30.5261	58.9375	231.287	147.172
chr13:21764756-21767394	chr13:21709593-21789800	11.3361	14.0079	11.0739	18.7537	62.6458	42.7789	40.1826
chr13:21775452-21776085	chr13:21709593-21789800	5.67404	1.08831	1.59191	1.50733	13.883	23.5137	12.9077
chr13:21776501-21787351	chr13:21709593-21789800	64.5672	49.634	62.9926	51.9051	154.524	254.468	308.476
chr13:21787401-21789800	chr13:21709593-21789800	61.8402	25.0532	39.2365	54.6845	110.319	187.313	130.9
chr13:21807301-21810351	chr13:21807301-21836350	146.878	163.057	183.86	174.201	185.677	194.59	173.765
chr13:21810401-21813950	chr13:21807301-21836350	104.507	83.8519	93.9669	102.216	141.114	147.436	128.781
chr13:21819315-21821195	chr13:21807301-21836350	24.0379	14.0079	12.5209	6.85563	25.9764	43.4631	31.2628
chr13:21829751-21836350	chr13:21807301-21836350	226.667	123.32	155.889	200.752	228.134	238.454	217.38
chr13:22019826-22023326	chr13:22019826-22051928	27.7958	20.4336	20.1189	31.8715	146.299	87.8715	80.9318
chr13:22025413-22027617	chr13:22019826-22051928	26.3461	26.2581	19.2604	26.64	31.2103	53.7242	52.1899
chr13:22028284-22031153	chr13:22019826-22051928	20.3087	32.7356	37.9436	36.232	78.918	55.5813	68.2205
chr13:22032501-22038801	chr13:22019826-22051928	113.809	85.773	99.1917	134.003	159.831	206.903	184.978
chr13:22038851-22043151	chr13:22019826-22051928	119.493	86.5066	107.26	96.9887	223.177	250.977	221.515
chr13:22043201-22045000	chr13:22019826-22051928	61.0016	44.6155	34.4274	54.2657	92.675	129.852	132.848
chr13:22049624-22051928	chr13:22019826-22051928	66.2788	74.2371	81.7006	69.0616	73.6579	23.0915	35.152
chr13:23422897-23426191	chr13:23422897-23466252	36.5294	62.1219	77.5405	41.4633	50.2459	32.6633	49.8786
chr13:23429750-23434553	chr13:23422897-23466252	116.772	144.274	125.625	91.0997	134.655	69.0123	83.9044
chr13:23435437-23440113	chr13:23422897-23466252	43.2308	74.2371	45.748	38.7175	61.5658	120.995	117.564
chr13:23443943-23447750	chr13:23422897-23466252	76.8597	110.141	81.0164	68.6223	72.5549	109.882	93.0938
chr13:23448408-23451601	chr13:23422897-23466252	34.1335	33.3442	17.464	41.9872	107.437	122.694	115.829
chr13:23452919-23454856	chr13:23422897-23466252	23.3012	31.3352	26.5907	19.0158	39.6464	68.4849	75.4944
chr13:23458590-23460390	chr13:23422897-23466252	3.14423	0.692231	5.75862	3.05623	34.6773	44.9654	33.6267
chr13:23463254-23466252	chr13:23422897-23466252	12.9957	1.97907	4.37832	3.05623	22.7975	88.5525	96.8869
chr13:23516072-23520072	chr13:23516072-23624600	51.7186	59.8106	51.119	37.8591	45.5616	95.1579	99.5785
chr13:23525753-23527498	chr13:23516072-23624600	25.4876	18.0924	42.3042	33.7606	54.0759	36.7388	38.4358
chr13:23529201-23537900	chr13:23516072-23624600	117.331	75.4419	125.625	150.219	321.046	367.901	265.276
chr13:23540051-23547250	chr13:23516072-23624600	240.063	214.448	284.064	218.566	287.479	262.325	210.843
chr13:23547484-23548617	chr13:23516072-23624600	6.80631	4.5582	7.06506	7.11438	25.9764	23.5137	30.2287
chr13:23548901-23557800	chr13:23516072-23624600	18.9665	17.5363	30.1762	30.1762	94.2849	210.654	144.01
chr13:23559052-23559648	chr13:23516072-23624600	9.38553	6.5262	7.06506	7.46114	25.9764	13.4836	25.1057
chr13:23560151-23565051	chr13:23516072-23624600	231.287	190.394	265.276	176.944	206.364	223.177	193.02
chr13:23566803-23567799	chr13:23516072-23624600	6.80631	7.27474	3.35366	5.88029	21.6911	17.3794	34.9391
chr13:23568801-23574351	chr13:23516072-23624600	153.895	131.544	149.066	140.812	206.364	250.977	214.448
chr13:23574401-23580501	chr13:23516072-23624600	24.0379	17.5363	5.30434	24.1397	113.355	143.469	118.212
chr13:23580551-23583501	chr13:23516072-23624600	65.5979	55.7382	60.085	51.9051	141.114	170.42	125.317
chr13:23583551-23588551	chr13:23516072-23624600	191.506	185.677	245.715	189.133	260.341	281.868	262.325
chr13:23591558-23592012	chr13:23516072-23624600	10.4857	8.77328	1.59191	9.43485	21.6911	27.606	14.652
chr13:23592601-23597051	chr13:23516072-23624600	13.5716	8.45951	8.59341	5.42601	39.6464	67.8567	64.7797
chr13:23597101-23598950	chr13:23516072-23624600	14.0959	11.1463	7.35932	11.6475	42.9564	38.5433	52.9235
chr13:23608522-23610348	chr13:23516072-23624600	3.14423	3.21658	3.80476	3.64783	13.883	47.0639	59.8631
chr13:23618701-23624600	chr13:23516072-23624600	187.313	184.486	217.851	198.084	217.851	241.637	199.963
chr13:23681601-23687300	chr13:23681601-23700784	167.346	165.723	188.501	189.847	175.523	225.309	211.96
chr13:23696108-23700784	chr13:23681601-23700784	119.493	79.9331	95.0504	68.6223	161.089	168.708	164.898
chr13:23736751-23743101	chr13:23736751-23766550	263.663	193.02	208.201	187.5	258.078	238.454	190.095
chr13:23743151-23749901	chr13:23736751-23766550	210.843	214.448	256.112	231.287	300.963	349.191	349.191
chr13:23749951-23755151	chr13:23736751-23766550	124.106	96.2258	109.114	124.106	223.177	247.124	184.978
chr13:23755201-23761351	chr13:23736751-23766550	36.5294	32.7356	35.9701	28.3921	65.1634	165.412	104.311
chr13:23761401-23766550	chr13:23736751-23766550	67.0156	28.2903	70.4266	43.0903	117.741	155.449	103.634
chr13:24157101-24162500	chr13:24157101-24162500	4.17207	3.21658	1.59191	7.11438	72.5549	234.734	250.977
chr13:32964601-32971900	chr13:32964601-33006235	10.4857	4.24442	2.16547	8.38716	48.0069	171.241	140.06
chr13:32972401-32972992	chr13:32964601-33006235	5.04228	3.21658	2.75707	4.03156	11.5136	25.3503	29.5831
chr13:32973601-32974857	chr13:32964601-33006235	7.20239	5.83097	3.80476	2.08089	17.2194	30.8955	29.1782
chr13:32975118-32976341	chr13:32964601-33006235	1.90671	2.43335	2.16547	5.92961	19.5628	25.3503	37.1429
chr13:32985532-32987872	chr13:32964601-33006235	3.59851	1.08831	6.71831	8.38716	21.6911	51.5583	43.2833
chr13:32991551-32996800	chr13:32964601-33006235	14.5995	4.90495	4.37832	12.8552	57.8172	115.113	101.063
chr13:33002768-33006235	chr13:32964601-33006235	73.0617	59.4443	35.2365	50.5276	90.2323	129.852	157.832
chr13:34297317-34298719	chr13:34297317-34349850	0.882057	0.692231	2.16547	2.67249	13.883	23.0915	30.2287
chr13:34308201-34308982	chr13:34297317-34349850	4.17207	1.08831	0	4.69552	9.03877	19.1759	22.8994
chr13:34310601-34314151	chr13:34297317-34349850	8.33784	4.24442	3.35366	6.45385	57.8172	63.1526	69.8303
chr13:34315751-34317600	chr13:34297317-34349850	2.25347	1.08831	3.80476	6.45385	22.7975	56.1374	48.3567
chr13:34317807-34318398	chr13:34297317-34349850	0.570561	3.00691	1.01596	4.03156	26.9424	37.7572	25.7143
chr13:34321286-34322728	chr13:34297317-34349850	0	3.21658	2.75707	5.42601	6.40453	26.0839	33.6267
chr13:34325255-34325880	chr13:34297317-34349850	0	3.00691	1.59191	7.46114	6.40453	28.797	22.1133
chr13:34326651-34331751	chr13:34297317-34349850	2.62317	0	2.16547	1.13763	7.8185	113.649	108.957
chr13:34331801-34334801	chr13:34297317-34349850	7.20239	9.5072	4.37832	8.50883	33.5742	111.489	106.792
chr13:34336580-34337521	chr13:34297317-34349850	1.38566	0	1.01596	0	15.0357	14.3898	31.3877
chr13:34341501-34346101	chr13:34297317-34349850	8.33784	3.72018	1.01596	1.81871	24.8435	87.8715	77.9627
chr13:34346151-34348001	chr13:34297317-34349850	3.59851	3.72018	7.06506	9.14059	29.0764	49.8261	74.7084
chr13:34348051-34349850	chr13:34297317-34349850	8.33784	6.00196	2.75707	6.85563	9.03877	51.5583	55.9281
chr13:35663946-35664487	chr13:35663946-35680050	7.9065	6.5262	5.75862	3.64783	6.40453	13.4836	20.9575
chr13:35673388-35673857	chr13:35663946-35680050	5.04228	4.24442	5.75862	5.42601	7.8185	19.1759	21.3272
chr13:35674901-35680050	chr13:35663946-35680050	7.20239	4.24442	7.35932	5.92961	65.1634	188.871	224.972
chr13:35713006-35713570	chr13:35713006-35767806	6.14247	4.5582	6.22705	0.246596	10.2729	18.7043	20.3612
chr13:35724668-35725597	chr13:35713006-35767806	0.882057	1.45801	5.75862	3.40298	12.8059	14.3898	29.7925
chr13:35731258-35733971	chr13:35713006-35767806	3.59851	1.08831	0	2.08089	6.40453	53.2175	44.1736
chr13:35740063-35744733	chr13:35713006-35767806	12.3639	9.96148	6.22705	37.8591	24.8435	63.6594	75.0757
chr13:35748565-35749542	chr13:35713006-35767806	6.80631	4.5582	4.8326	5.92961	16.2236	13.4836	21.4643
chr13:35752438-35753091	chr13:35713006-35767806	6.14247	3.72018	5.30434	1.50733	17.2194	20.7186	23.4062
chr13:35755329-35755864	chr13:35713006-35767806	10.9893	6.5262	4.8326	7.46114	32.3659	23.5137	18.8785
chr13:35756550-35757142	chr13:35713006-35767806	4.6462	6.98048	3.80476	4.95427	25.9764	23.5137	22.1133
chr13:35766992-35767806	chr13:35713006-35767806	2.62317	1.45801	2.75707	3.40298	17.2194	20.7186	22.8994
chr13:47100242-47102634	chr13:47100242-47115500	5.67404	6.5262	11.5981	13.7055	6.40453	36.1302	25.1057
chr13:47103501-47106251	chr13:47100242-47115500	19.7526	40.255	45.05	54.6845	58.9375	129.852	90.978
chr13:47106301-47107701	chr13:47100242-47115500	39.0501	21.8709	29.4426	55.3688	41.8854	137.77	113.541
chr13:47107751-47115500	chr13:47100242-47115500	5.67404	3.21658	4.8326	0.794054	5.21976	110.514	118.314
chr13:59761910-59764028	chr13:59761910-59772601	9.38553	4.24442	1.59191	7.11438	29.0764	52.0651	53.6167
chr13:59766901-59769801	chr13:59761910-59772601	17.7261	11.7198	13.6562	22.8469	62.6458	145.112	158.953
chr13:59769851-59772601	chr13:59761910-59772601	138.396	128.853	110.069	92.4095	105.974	213.481	234.734
chr13:59812651-59814451	chr13:59812651-59824201	5.04228	6.5262	4.37832	9.43485	35.8856	117.898	110.619
chr13:59814501-59816601	chr13:59812651-59824201	10.9893	3.72018	6.22705	15.2451	42.9564	102.114	133.319
chr13:59816651-59823151	chr13:59812651-59824201	28.5326	22.4796	26.5907	17.5856	68.8522	128.594	137.153
chr13:59823201-59824201	chr13:59812651-59824201	87.0659	132.743	109.46	93.0413	113.355	93.4463	107.996
chr13:73440161-73440744	chr13:73440161-73479301	3.14423	0	2.75707	0.61988	10.2729	21.065	26.6925
chr13:73441051-73448800	chr13:73440161-73479301	9.88913	4.24442	0	4.03156	16.2236	126.522	120.101
chr13:73456175-73456737	chr13:73440161-73479301	6.14247	1.45801	3.80476	5.92961	1.76939	8.70093	18.5122
chr13:73463507-73464110	chr13:73440161-73479301	12.9957	5.83097	1.01596	1.50733	7.8185	17.3794	19.6646
chr13:73466101-73471651	chr13:73440161-73479301	13.5716	15.49	13.2019	8.0404	16.2236	109.221	106.655
chr13:73471701-73473651	chr13:73440161-73479301	4.17207	5.37669	4.37832	4.29374	25.9764	53.7242	67.3819
chr13:73473701-73477701	chr13:73440161-73479301	2.62317	4.90495	1.01596	6.45385	24.8435	145.112	130.49
chr13:73477751-73479301	chr13:73440161-73479301	0.882057	1.45801	2.16547	1.81871	12.8059	42.7789	42.6714
chr13:75706551-75707451	chr13:75706551-75747522	53.3055	57.4146	24.4567	22.0608	46.714	53.7242	54.6352
chr13:75707501-75711550	chr13:75706551-75747522	82.941	62.1219	4.37832	5.92961	35.8856	55.0171	59.0746
chr13:75716055-75720726	chr13:75706551-75747522	14.0959	12.0895	3.80476	0.295915	13.883	38.5433	39.3614
chr13:75726848-75727347	chr13:75706551-75747522	8.86129	16.9045	3.35366	5.42601	9.03877	28.797	23.3537
chr13:75727731-75731465	chr13:75706551-75747522	22.0115	9.21295	4.37832	5.88029	19.5628	46.0684	53.8984
chr13:75732151-75735951	chr13:75706551-75747522	82.941	26.7649	1.01596	7.11438	26.9424	65.8796	67.9092
chr13:75736001-75743451	chr13:75706551-75747522	39.0501	42.0596	10.0461	5.92961	18.4597	84.5188	95.2104
chr13:75745102-75746512	chr13:75706551-75747522	10.4857	4.24442	5.75862	4.69552	18.4597	21.7986	32.7881
chr13:75746924-75747522	chr13:75706551-75747522	5.67404	8.11275	7.35932	2.08089	26.9424	21.065	31.3877
chr13:80881901-80883201	chr13:80881901-80889000	72.191	67.9816	30.1762	52.2393	72.5549	104	81.8024
chr13:80883251-80886151	chr13:80881901-80889000	423.283	423.283	423.283	295.781	423.283	300.963	367.901
chr13:80886201-80889000	chr13:80881901-80889000	107.598	99.7354	104.209	31.0329	85.0075	140.573	142.785
chr13:83331365-83332063	chr13:83331365-83347351	4.17207	4.5582	2.75707	7.11438	7.8185	23.5137	19.3853
chr13:83342601-83347351	chr13:83331365-83347351	11.3361	8.77328	6.22705	15.5918	34.6773	213.481	216.616
chr13:93378201-93384551	chr13:93378201-93394448	10.4857	3.21658	4.8326	4.69552	51.4508	204.12	221.515
chr13:93384601-93390651	chr13:93378201-93394448	3.59851	7.27474	7.06506	5.42601	48.0069	72.7873	85.0075
chr13:93393008-93394448	chr13:93378201-93394448	9.38553	3.72018	3.80476	2.48267	18.4597	21.7986	31.8221
chr13:95668951-95674650	chr13:95668951-95689257	6.80631	8.45951	4.37832	4.69552	42.9564	164.391	138.396
chr13:95676901-95681500	chr13:95668951-95689257	4.6462	6.98048	5.30434	4.95427	18.4597	146.406	145.862
chr13:95685194-95686472	chr13:95668951-95689257	15.3331	7.53349	10.6196	11.1956	10.2729	10.7995	17.7786
chr13:95688017-95689257	chr13:95668951-95689257	10.4857	3.00691	4.8326	5.42601	7.8185	21.7986	31.3877
chr13:97763451-97768600	chr13:97763451-97795093	3.14423	3.21658	3.80476	5.42601	40.5343	120.297	109.513
chr13:97776101-97781200	chr13:97763451-97795093	4.6462	3.72018	5.75862	1.81871	39.6464	172.982	172.364
chr13:97793396-97795093	chr13:97763451-97795093	0.570561	5.83097	1.59191	1.81871	9.03877	36.1302	36.6312
chr13:98807151-98812151	chr13:98807151-98816700	44.0718	51.6306	16.0461	29.6325	55.3195	169.663	156.674
chr13:98812201-98814901	chr13:98807151-98816700	27.1872	47.2208	54.3503	41.4633	34.6773	52.0651	92.3602
chr13:98814951-98816700	chr13:98807151-98816700	79.442	59.8106	56.5243	85.1414	97.4307	77.0518	79.8115
chr13:101543101-101543706	chr13:101543101-101576851	3.14423	3.00691	14.2298	5.42601	10.2729	23.5137	28.4446
chr13:101544151-101549351	chr13:101543101-101576851	7.20239	2.43335	3.80476	7.11438	13.883	127.416	140.762
chr13:101549401-101552751	chr13:101543101-101576851	2.62317	0	4.37832	3.64783	9.03877	71.6349	95.5217
chr13:101552801-101554250	chr13:101543101-101576851	1.90671	3.00691	8.24984	5.88029	6.40453	73.4279	60.1375
chr13:101563998-101564602	chr13:101543101-101576851	3.14423	6.00196	5.30434	4.95427	7.8185	16.6458	26.6925
chr13:101571001-101576851	chr13:101543101-101576851	0.882057	0.692231	3.35366	0.433238	3.98224	59.6364	81.5085
chr13:101689501-101695401	chr13:101689501-101695401	57.5872	94.4065	114.12	12.0172	44.3511	190.688	179.273
chr13:106863066-106866837	chr13:106863066-106898831	0.570561	4.90495	0	4.95427	24.8435	79.0748	65.2159
chr13:106875903-106877287	chr13:106863066-106898831	5.67404	7.27474	0	4.29374	12.8059	23.0915	30.788
chr13:106886684-106888192	chr13:106863066-106898831	5.67404	8.11275	4.37832	6.45385	7.8185	28.797	32.1038
chr13:106889951-106896600	chr13:106863066-106898831	13.5716	2.43335	4.8326	7.46114	61.5658	162.723	168.342
chr13:106898236-106898831	chr13:106863066-106898831	0.882057	3.72018	2.16547	2.67249	10.2729	32.6633	21.4643
chr13:106994027-106994701	chr13:106994027-107022401	9.38553	4.24442	7.06506	4.29374	2.93456	24.2473	27.2397
chr13:106996154-107000558	chr13:106994027-107022401	31.0329	25.0532	17.9125	20.2207	35.8856	65.4253	81.5085
chr13:107009155-107009761	chr13:106994027-107022401	10.9893	6.98048	6.22705	9.80113	9.03877	26.4536	22.8994
chr13:107011593-107012049	chr13:106994027-107022401	5.04228	4.24442	2.75707	4.29374	11.5136	19.9095	20.7711
chr13:107018701-107022401	chr13:106994027-107022401	10.9893	14.8582	6.22705	12.0172	18.4597	78.4136	98.3012
chr13:107060851-107067901	chr13:107060851-107067901	5.67404	3.21658	3.80476	7.11438	19.5628	208.607	206.364
chr13:109641743-109642269	chr13:109641743-109694100	12.3639	13.068	22.1979	50.802	18.4597	18.0201	17.6381
chr13:109644801-109649350	chr13:109641743-109694100	29.5306	53.8459	45.748	29.6325	34.6773	67.8567	65.9321
chr13:109649584-109654232	chr13:109641743-109694100	9.88913	2.43335	5.30434	13.7055	24.8435	131.544	118.893
chr13:109664213-109668515	chr13:109641743-109694100	3.59851	4.24442	2.16547	9.80113	26.9424	91.2597	80.5096
chr13:109677309-109678091	chr13:109641743-109694100	8.33784	1.45801	4.37832	7.46114	11.5136	30.8955	28.3428
chr13:109684701-109689951	chr13:109641743-109694100	18.2822	17.5363	10.0461	10.9013	54.0759	109.882	121.938
chr13:109690001-109692401	chr13:109641743-109694100	8.33784	4.5582	5.75862	6.85563	29.0764	85.2489	87.764
chr13:109692451-109694100	chr13:109641743-109694100	0	3.72018	3.35366	6.85563	22.7975	37.335	37.9961
chr13:111546243-111550347	chr13:111546243-111558600	5.04228	3.21658	1.01596	8.38716	41.8854	134.762	99.4766
chr13:111550973-111551597	chr13:111546243-111558600	3.14423	1.45801	6.22705	4.69552	5.21976	22.4072	22.1133
chr13:111554051-111558600	chr13:111546243-111558600	4.6462	4.5582	6.22705	2.48267	29.0764	111.489	147.172
chr13:111892304-111895453	chr13:111892304-111960149	56.7142	40.8547	12.1741	4.95427	7.8185	18.0201	12.2759
chr13:111895911-111897223	chr13:111892304-111960149	4.6462	4.90495	20.1189	9.14059	13.883	19.1759	17.2719
chr13:111904297-111906916	chr13:111892304-111960149	4.17207	5.83097	6.22705	6.45385	18.4597	70.7764	69.1865
chr13:111910244-111913407	chr13:111892304-111960149	7.20239	11.7198	4.37832	8.0404	6.40453	72.7873	70.1096
chr13:111920596-111922959	chr13:111892304-111960149	39.0501	6.98048	7.35932	1.13763	12.8059	26.4536	31.3877
chr13:111924925-111925457	chr13:111892304-111960149	9.88913	8.11275	2.75707	4.29374	11.5136	28.2179	27.3768
chr13:111927366-111930943	chr13:111892304-111960149	11.9153	23.6354	29.4426	6.85563	82.4342	112.222	103.264
chr13:111931144-111932042	chr13:111892304-111960149	8.33784	6.98048	10.0461	15.2451	17.2194	32.6633	24.3721
chr13:111935551-111937151	chr13:111892304-111960149	72.191	73.9396	60.8413	19.6121	9.03877	32.6633	44.7698
chr13:111937201-111943350	chr13:111892304-111960149	15.3331	11.7198	4.8326	6.85563	51.4508	124.423	159.831
chr13:111948673-111949285	chr13:111892304-111960149	10.9893	9.21295	3.80476	9.80113	6.40453	17.3794	23.9499
chr13:111955576-111960149	chr13:111892304-111960149	13.5716	14.4622	1.01596	6.45385	30.0423	140.573	132.187
chr13:112015351-112017951	chr13:112015351-112055922	7.20239	4.90495	3.80476	12.2234	5.21976	58.5333	62.0003
chr13:112018001-112019850	chr13:112015351-112055922	6.14247	5.83097	6.71831	14.7859	13.883	51.5583	63.0451
chr13:112020133-112021703	chr13:112015351-112055922	5.04228	6.98048	4.37832	3.05623	2.93456	21.065	32.7881
chr13:112024072-112025575	chr13:112015351-112055922	4.6462	3.72018	4.37832	4.03156	22.7975	30.4243	36.1827
chr13:112037959-112038541	chr13:112015351-112055922	2.62317	3.21658	2.75707	1.81871	6.40453	14.3898	24.5585
chr13:112039216-112040076	chr13:112015351-112055922	3.14423	6.00196	1.59191	2.48267	1.76939	22.4072	25.7143
chr13:112042051-112047051	chr13:112015351-112055922	4.17207	1.08831	6.71831	2.48267	16.2236	78.4136	105.24
chr13:112047101-112049000	chr13:112015351-112055922	5.67404	1.08831	2.16547	0.931376	3.98224	69.0123	70.6689
chr13:112055150-112055922	chr13:112015351-112055922	2.25347	1.97907	2.75707	6.45385	7.8185	16.6458	25.7143
chr13:112635846-112637180	chr13:112635846-112675194	2.62317	7.27474	3.80476	0.794054	22.7975	27.606	31.8221
chr13:112638101-112643450	chr13:112635846-112675194	10.9893	6.98048	6.71831	6.45385	54.0759	51.5583	52.1899
chr13:112644633-112647740	chr13:112635846-112675194	4.6462	1.97907	3.35366	3.64783	77.4559	63.6594	46.3073
chr13:112659198-112662133	chr13:112635846-112675194	39.0501	25.6125	21.4118	24.9809	34.6773	58.0266	75.4944
chr13:112666108-112667655	chr13:112635846-112675194	36.5294	23.6354	19.2604	18.1942	13.883	13.4836	6.90813
chr13:112674583-112675194	chr13:112635846-112675194	3.59851	4.5582	3.80476	2.67249	17.2194	21.065	28.4446
chr13:112707211-112708196	chr13:112707211-112764370	7.20239	8.77328	8.24984	6.45385	13.883	16.6458	25.7143
chr13:112718124-112719386	chr13:112707211-112764370	5.67404	1.97907	3.35366	10.0954	10.2729	12.6284	24.3721
chr13:112727721-112728326	chr13:112707211-112764370	5.67404	6.00196	5.30434	5.42601	1.76939	21.7986	29.7925
chr13:112731956-112733067	chr13:112707211-112764370	6.80631	5.37669	4.37832	5.88029	15.0357	21.065	28.3428
chr13:112734766-112735364	chr13:112707211-112764370	5.04228	4.5582	6.71831	5.92961	17.2194	26.4536	22.6201
chr13:112737245-112737762	chr13:112707211-112764370	6.80631	6.5262	6.71831	4.29374	2.93456	15.1957	17.7786
chr13:112744801-112753300	chr13:112707211-112764370	9.88913	1.08831	1.01596	2.08089	21.6911	134.972	150.729
chr13:112759881-112761460	chr13:112707211-112764370	10.9893	7.27474	20.8557	13.7055	15.0357	5.58604	14.2823
chr13:112763805-112764370	chr13:112707211-112764370	0.570561	1.97907	5.30434	9.14059	6.40453	19.9095	18.8785
chr13:112800639-112804450	chr13:112800639-112852418	3.59851	1.97907	2.75707	1.13763	17.2194	66.6163	83.7796
chr13:112805520-112806128	chr13:112800639-112852418	0.570561	1.45801	2.16547	0.246596	5.21976	30.8955	23.4062
chr13:112806937-112811298	chr13:112800639-112852418	3.59851	3.00691	7.35932	0.794054	36.9688	89.4232	80.5096
chr13:112814310-112818992	chr13:112800639-112852418	2.62317	6.5262	5.30434	2.67249	26.9424	50.4783	45.2766
chr13:112831221-112831820	chr13:112800639-112852418	0.882057	1.08831	1.59191	7.11438	3.98224	19.1759	20.7711
chr13:112832101-112835351	chr13:112800639-112852418	3.59851	3.21658	3.80476	2.67249	17.2194	67.3294	81.5085
chr13:112835401-112840750	chr13:112800639-112852418	3.59851	3.72018	2.16547	2.67249	42.9564	118.51	120.629
chr13:112851890-112852418	chr13:112800639-112852418	6.14247	3.00691	6.22705	9.14059	5.21976	18.0201	20.7711
chr14:32131606-32132553	chr14:32131606-32172050	8.33784	5.37669	2.75707	2.67249	3.98224	15.1957	30.788
chr14:32132830-32133434	chr14:32131606-32172050	5.67404	5.37669	0	5.88029	0	13.4836	27.2397
chr14:32144804-32148694	chr14:32131606-32172050	6.14247	6.00196	1.59191	7.11438	23.9499	151.863	142.733
chr14:32158903-32161811	chr14:32131606-32172050	35.7081	25.6125	30.7355	37.5249	52.871	59.2314	58.3378
chr14:32164501-32172050	chr14:32131606-32172050	34.1335	10.692	21.4118	38.2058	16.2236	97.4307	121.938
chr14:34658551-34663700	chr14:34658551-34677350	11.3361	4.5582	4.37832	2.67249	54.0759	123.792	156.014
chr14:34672251-34677350	chr14:34658551-34677350	74.7964	69.5857	61.6504	90.3341	183.86	107.021	154.629
chr14:47086801-47091250	chr14:47086801-47098728	1.90671	3.21658	3.35366	3.40298	52.871	80.4077	108.904
chr14:47094018-47098728	chr14:47086801-47098728	2.25347	1.08831	7.06506	5.42601	18.4597	77.9102	101.063
chr14:47231701-47236200	chr14:47231701-47260065	4.17207	4.24442	3.35366	4.03156	34.6773	203.613	193.02
chr14:47238351-47243950	chr14:47231701-47260065	6.80631	6.98048	5.30434	4.69552	42.9564	134.972	112.412
chr14:47244433-47246130	chr14:47231701-47260065	0.383919	6.5262	4.37832	4.29374	13.883	28.2179	30.6509
chr14:47248211-47249126	chr14:47231701-47260065	2.25347	4.90495	0	8.38716	7.8185	26.4536	23.9499
chr14:47250410-47251518	chr14:47231701-47260065	9.88913	3.21658	0	1.13763	16.2236	27.0499	30.4768
chr14:47251747-47253383	chr14:47231701-47260065	6.14247	3.72018	4.37832	5.92961	12.8059	28.797	30.4768
chr14:47258173-47260065	chr14:47231701-47260065	19.7526	44.6155	19.2604	21.5136	22.7975	31.6291	32.4677
chr14:47512312-47512963	chr14:47512312-47545261	2.62317	8.45951	5.75862	4.95427	12.8059	21.065	27.6585
chr14:47514215-47517844	chr14:47512312-47545261	4.6462	10.692	11.5981	15.9615	16.2236	63.6594	71.9813
chr14:47518201-47526851	chr14:47512312-47545261	5.04228	3.00691	3.35366	0.61988	26.9424	113.649	134.864
chr14:47526901-47529650	chr14:47512312-47545261	4.17207	3.72018	1.01596	6.45385	11.5136	60.7567	67.3819
chr14:47532141-47535636	chr14:47512312-47545261	8.33784	3.21658	10.6196	9.43485	17.2194	90.6511	118.946
chr14:47540674-47542694	chr14:47512312-47545261	6.14247	6.00196	30.7355	19.8019	2.93456	23.5137	16.2761
chr14:47543547-47545261	chr14:47512312-47545261	6.80631	3.00691	2.75707	4.69552	17.2194	38.9621	47.8294
chr14:50923499-50926154	chr14:50923499-50960650	84.4112	84.2707	78.7405	97.5325	123.547	56.8217	43.1428
chr14:50929249-50932810	chr14:50923499-50960650	98.1239	45.2241	70.9334	68.6223	48.0069	92.9395	75.4944
chr14:50943351-50948600	chr14:50923499-50960650	51.7186	11.7198	22.1979	42.494	101.415	146.985	144.549
chr14:50954051-50960650	chr14:50923499-50960650	22.5676	14.4622	8.59341	36.6312	87.6622	167.346	161.089
chr14:51126551-51131751	chr14:51126551-51151441	71.3532	52.5367	20.1189	17.5856	38.3833	85.2489	68.9048
chr14:51131801-51133400	chr14:51126551-51151441	11.9153	8.11275	8.59341	15.5918	36.9688	37.335	35.152
chr14:51141970-51145708	chr14:51126551-51151441	14.5995	1.97907	2.16547	5.42601	36.9688	105.103	87.1184
chr14:51148628-51151441	chr14:51126551-51151441	5.04228	4.90495	0	3.05623	9.03877	57.3423	52.1899
chr14:55577597-55579696	chr14:55577597-55615711	46.802	37.5972	49.2998	59.7382	56.3149	39.9962	43.565
chr14:55583523-55587179	chr14:55577597-55615711	16.4858	11.7198	12.1741	17.0419	56.3149	80.4077	83.4123
chr14:55589832-55593010	chr14:55577597-55615711	80.5976	48.4291	40.0808	57.2348	64.0111	79.0748	71.4057
chr14:55602521-55607034	chr14:55577597-55615711	79.442	55.142	73.1987	46.9038	80.3002	163.75	140.22
chr14:55613010-55613556	chr14:55577597-55615711	2.62317	1.45801	2.75707	6.85563	26.9424	21.065	17.7786
chr14:55614434-55615711	chr14:55577597-55615711	4.6462	4.5582	3.35366	5.92961	22.7975	33.8681	27.3768
chr14:60633563-60637517	chr14:60633563-60660000	5.67404	7.27474	2.75707	5.88029	7.8185	70.2895	77.1043
chr14:60639115-60641412	chr14:60633563-60660000	2.25347	3.00691	3.35366	0.931376	12.8059	35.4459	31.8221
chr14:60650240-60651132	chr14:60633563-60660000	0.882057	5.37669	4.37832	5.92961	2.93456	20.7186	25.1057
chr14:60651801-60660000	chr14:60633563-60660000	6.80631	1.45801	2.16547	2.67249	11.5136	47.0639	67.6119
chr14:61642877-61644290	chr14:61642877-61658750	12.3639	20.4336	12.1741	3.40298	9.03877	28.797	28.3428
chr14:61644501-61651250	chr14:61642877-61658750	114.641	67.9816	62.9926	102.475	172.626	157.169	133.444
chr14:61655401-61658750	chr14:61642877-61658750	4.17207	9.21295	5.75862	10.0954	5.21976	61.9477	65.3178
chr14:63108616-63112664	chr14:63108616-63127300	7.20239	3.72018	2.16547	6.45385	29.0764	157.498	139.1
chr14:63121401-63127300	chr14:63108616-63127300	31.0329	23.1638	5.30434	16.7797	24.8435	85.2489	116.181
chr14:66997051-67002300	chr14:66997051-67009859	14.5995	8.77328	6.22705	7.11438	71.2652	157.498	163.571
chr14:67006768-67009859	chr14:66997051-67009859	70.5146	37.5972	60.8413	68.168	45.5616	74.4464	85.3014
chr14:69269035-69269644	chr14:69269035-69287500	0.882057	1.97907	4.8326	1.50733	3.98224	15.8399	19.0683
chr14:69276601-69280651	chr14:69269035-69287500	7.20239	1.97907	1.01596	1.50733	9.03877	43.8589	52.9235
chr14:69280701-69285101	chr14:69269035-69287500	2.25347	1.45801	5.30434	7.46114	5.21976	73.9396	94.1074
chr14:69285151-69287500	chr14:69269035-69287500	6.14247	3.21658	6.71831	17.5856	2.93456	32.6633	57.1329
chr14:69300951-69304951	chr14:69300951-69324651	3.59851	0.692231	4.8326	2.08089	2.93456	40.6943	50.3707
chr14:69305001-69311250	chr14:69300951-69324651	0	0.692231	0	1.50733	0	56.1374	48.9884
chr14:69312730-69313271	chr14:69300951-69324651	1.38566	0.692231	1.01596	4.03156	1.76939	15.1957	18.8785
chr14:69316901-69322151	chr14:69300951-69324651	6.80631	3.72018	3.35366	0.433238	2.93456	91.2597	83.9044
chr14:69322201-69324651	chr14:69300951-69324651	0.882057	4.90495	1.59191	3.40298	1.76939	55.0171	93.4988
chr14:69519151-69529600	chr14:69519151-69543901	0.882057	0	2.75707	0.482557	1.76939	91.2597	88.3233
chr14:69535151-69536851	chr14:69519151-69543901	5.04228	1.97907	0	3.40298	2.93456	52.6442	66.9276
chr14:69536901-69542901	chr14:69519151-69543901	0.383919	3.72018	1.59191	0.433238	7.8185	87.2259	92.992
chr14:69542951-69543901	chr14:69519151-69543901	4.17207	1.97907	3.80476	4.29374	3.98224	31.6291	38.4358
chr14:70462551-70471050	chr14:70462551-70471050	7.9065	5.83097	3.35366	1.81871	92.675	191.823	152.838
chr14:70695854-70696447	chr14:70695854-70717710	3.14423	9.96148	4.37832	2.48267	2.93456	11.8273	22.1133
chr14:70700839-70701520	chr14:70695854-70717710	0.882057	2.43335	3.80476	2.67249	6.40453	23.5137	29.1782
chr14:70701893-70702520	chr14:70695854-70717710	5.67404	1.97907	5.30434	7.11438	2.93456	28.2179	23.3537
chr14:70705301-70710101	chr14:70695854-70717710	1.90671	5.37669	4.37832	5.88029	15.0357	67.8567	86.5591
chr14:70710151-70710951	chr14:70695854-70717710	6.14247	9.96148	7.35932	6.45385	5.21976	44.9654	59.4443
chr14:70711001-70716750	chr14:70695854-70717710	3.14423	3.21658	2.75707	4.69552	10.2729	109.882	106.792
chr14:70717009-70717710	chr14:70695854-70717710	3.59851	4.5582	5.75862	6.45385	3.98224	27.606	24.3721
chr14:75129814-75131830	chr14:75129814-75149240	19.7526	18.0924	8.24984	22.8469	9.03877	32.6633	35.3384
chr14:75136401-75142200	chr14:75129814-75149240	4.6462	3.21658	3.80476	5.42601	23.9499	125.02	137.153
chr14:75143369-75144077	chr14:75129814-75149240	8.33784	2.43335	1.59191	7.11438	11.5136	25.3503	26.5061
chr14:75145093-75146831	chr14:75129814-75149240	0.882057	11.1463	7.06506	6.85563	1.76939	33.8681	27.2397
chr14:75147650-75149240	chr14:75129814-75149240	14.5995	25.6125	37.2275	15.2451	10.2729	25.3503	30.6509
chr14:75828329-75830008	chr14:75828329-75847493	15.3331	5.37669	8.59341	10.535	9.03877	36.7388	38.4358
chr14:75830502-75831133	chr14:75828329-75847493	7.20239	4.5582	4.8326	5.42601	9.03877	16.6458	24.5585
chr14:75832814-75835865	chr14:75828329-75847493	177.294	217.154	200.136	118.314	76.1986	50.962	71.9813
chr14:75836212-75838580	chr14:75828329-75847493	7.20239	12.0895	4.37832	4.03156	29.0764	79.759	68.2205
chr14:75841276-75841800	chr14:75828329-75847493	15.6798	4.5582	9.29753	9.14059	10.2729	7.64102	5.47851
chr14:75843560-75847493	chr14:75828329-75847493	212.147	166.304	168.426	188.061	167.576	111.07	113.964
chr14:79505781-79508040	chr14:79505781-79539601	24.0379	3.21658	1.59191	8.38716	15.0357	37.335	27.2397
chr14:79510985-79511583	chr14:79505781-79539601	11.9153	12.0895	10.6196	8.50883	3.98224	10.7995	4.08407
chr14:79518151-79522401	chr14:79505781-79539601	107.598	104.072	174.957	93.6499	50.2459	47.0639	48.3567
chr14:79528001-79531601	chr14:79505781-79539601	67.6999	130.163	69.271	46.3567	91.5742	49.4073	62.6983
chr14:79531651-79539601	chr14:79505781-79539601	163.434	203.613	121.627	72.103	101.415	50.962	78.6559
chr14:118783933-118784561	chr14:118783933-118817110	1.90671	4.24442	3.80476	7.46114	20.7186	20.7186	25.2428
chr14:118793051-118798700	chr14:118783933-118817110	59.3194	63.8336	34.4274	30.5261	108.642	133.319	131.089
chr14:118806557-118809637	chr14:118783933-118817110	4.17207	2.43335	2.16547	1.50733	7.8185	32.6633	41.6004
chr14:118811336-118813112	chr14:118783933-118817110	0.882057	4.24442	4.37832	11.6475	16.2236	25.3503	37.3875
chr14:118816508-118817110	chr14:118783933-118817110	9.38553	2.43335	1.01596	0.433238	5.21976	15.1957	18.5122
chr14:121354251-121359750	chr14:121354251-121380483	8.86129	7.53349	14.2298	13.3761	40.5343	69.6932	68.1187
chr14:121361145-121362317	chr14:121354251-121380483	17.7261	5.83097	5.75862	12.0172	17.2194	11.8273	25.1057
chr14:121363627-121364458	chr14:121354251-121380483	16.4858	14.4622	11.5981	2.67249	13.883	28.797	29.1782
chr14:121364730-121368815	chr14:121354251-121380483	85.3894	62.1219	30.7355	34.7791	44.3511	46.0684	55.4213
chr14:121369683-121370370	chr14:121354251-121380483	22.0115	8.11275	20.1189	23.2131	11.5136	23.0915	22.6201
chr14:121370578-121374077	chr14:121354251-121380483	53.3055	28.2903	48.5137	35.2859	17.2194	18.7043	21.9235
chr14:121377126-121380483	chr14:121354251-121380483	39.0501	35.5182	43.6496	50.5276	81.2463	41.2011	53.6167
chr15:5115413-5118824	chr15:5115413-5146150	74.7964	63.2775	64.8643	76.7192	60.4225	53.2175	45.6635
chr15:5131313-5132289	chr15:5115413-5146150	5.04228	1.08831	1.59191	4.69552	10.2729	26.4536	26.6925
chr15:5136751-5143751	chr15:5115413-5146150	10.4857	1.08831	1.59191	3.64783	87.6622	126.522	114.504
chr15:5143801-5146150	chr15:5115413-5146150	12.9957	8.77328	18.5968	20.905	54.0759	58.5333	66.7412
chr15:9069401-9071601	chr15:9069401-9095297	68.5729	62.1219	48.5137	79.8608	72.5549	99.3518	83.7796
chr15:9071651-9077151	chr15:9069401-9095297	13.5716	20.4336	9.29753	13.3761	71.2652	75.602	131.364
chr15:9077201-9081601	chr15:9069401-9095297	20.3087	11.1463	5.30434	18.7537	48.0069	105.103	105.711
chr15:9087245-9088117	chr15:9069401-9095297	4.6462	3.21658	6.22705	14.5115	31.2103	24.6661	24.0904
chr15:9089691-9090347	chr15:9069401-9095297	3.14423	6.5262	5.30434	10.535	18.4597	33.1345	27.6585
chr15:9094586-9095297	chr15:9069401-9095297	2.62317	1.97907	1.59191	4.95427	13.883	30.4243	22.1133
chr15:27485763-27486553	chr15:27485763-27506255	1.38566	1.08831	2.16547	10.0954	9.03877	31.6291	27.3768
chr15:27490351-27494551	chr15:27485763-27506255	3.59851	1.97907	5.30434	8.0404	26.9424	52.6442	54.5103
chr15:27494601-27500150	chr15:27485763-27506255	3.14423	3.72018	7.35932	4.29374	55.3195	141.355	145.004
chr15:27505596-27506255	chr15:27485763-27506255	4.6462	2.43335	6.22705	1.81871	13.883	13.4836	28.3428
chr15:34967211-34967812	chr15:34967211-34986850	4.6462	3.00691	1.59191	2.67249	6.40453	19.9095	25.2428
chr15:34968519-34969748	chr15:34967211-34986850	1.38566	1.97907	5.75862	4.95427	3.98224	35.4459	33.027
chr15:34977467-34978042	chr15:34967211-34986850	1.90671	3.21658	2.16547	1.81871	3.98224	31.6291	21.4643
chr15:34978410-34979187	chr15:34967211-34986850	5.67404	0	4.37832	1.81871	9.03877	34.8866	26.1364
chr15:34980701-34981401	chr15:34967211-34986850	6.14247	6.00196	2.16547	1.50733	13.883	46.4642	53.6167
chr15:34981451-34986850	chr15:34967211-34986850	5.04228	3.00691	5.30434	0.246596	26.9424	157.498	167.629
chr15:35465370-35466003	chr15:35465370-35495905	6.14247	6.00196	2.16547	9.43485	11.5136	33.1345	26.1364
chr15:35467571-35469722	chr15:35465370-35495905	1.90671	6.5262	2.75707	2.67249	1.76939	37.335	48.5662
chr15:35469901-35470851	chr15:35465370-35495905	9.88913	4.5582	4.37832	8.50883	5.21976	31.6291	37.1429
chr15:35471251-35478800	chr15:35465370-35495905	2.62317	3.00691	2.75707	3.64783	17.2194	114.33	126.362
chr15:35479072-35480194	chr15:35465370-35495905	4.6462	4.24442	1.59191	4.95427	3.98224	23.5137	29.1782
chr15:35481690-35482350	chr15:35465370-35495905	1.90671	2.43335	5.30434	4.03156	3.98224	20.7186	28.3428
chr15:35485389-35486188	chr15:35465370-35495905	8.33784	3.21658	1.01596	4.69552	17.2194	26.0839	19.6646
chr15:35488817-35490863	chr15:35465370-35495905	2.25347	3.72018	2.16547	4.95427	9.03877	37.7572	56.4398
chr15:35492999-35495905	chr15:35465370-35495905	6.80631	4.90495	6.22705	5.92961	38.3833	37.335	43.9838
chr15:36319451-36324600	chr15:36319451-36324600	5.67404	2.43335	2.16547	4.95427	16.2236	190.095	207.968
chr15:36357859-36358411	chr15:36357859-36381231	5.04228	6.5262	3.35366	3.40298	3.98224	19.1759	22.6201
chr15:36358751-36364651	chr15:36357859-36381231	6.80631	7.53349	10.6196	5.42601	17.2194	135.479	139.798
chr15:36373253-36375758	chr15:36357859-36381231	3.14423	6.98048	4.8326	6.85563	5.21976	43.4631	40.9918
chr15:36380268-36381231	chr15:36357859-36381231	7.20239	0	1.59191	3.40298	12.8059	18.7043	23.4062
chr15:36577501-36584600	chr15:36577501-36612429	21.2747	11.1463	16.7304	10.9013	35.8856	156.451	197.263
chr15:36585576-36586127	chr15:36577501-36612429	5.04228	1.45801	5.30434	0.61988	10.2729	21.7986	22.6201
chr15:36596873-36597475	chr15:36577501-36612429	14.0959	3.21658	5.30434	8.50883	2.93456	9.75181	22.8994
chr15:36605501-36609151	chr15:36577501-36612429	48.8635	37.0411	39.2365	50.0159	29.0764	90.0548	124.231
chr15:36609201-36610900	chr15:36577501-36612429	58.4258	63.8336	86.9254	120.75	64.0111	42.2196	56.4398
chr15:36611718-36612429	chr15:36577501-36612429	7.9065	2.43335	6.71831	6.85563	13.883	8.70093	21.9235
chr15:36639601-36643651	chr15:36639601-36650850	28.5326	14.0079	36.4414	21.1143	29.0764	122.694	142.785
chr15:36643701-36646801	chr15:36639601-36650850	7.20239	11.1463	12.1741	15.2451	26.9424	58.5333	85.5143
chr15:36646851-36650850	chr15:36639601-36650850	27.1872	30.6509	16.0461	23.2131	26.9424	154.809	164.127
chr15:38534421-38536296	chr15:38534421-38553737	40.7823	26.7649	19.2604	29.1257	10.2729	20.7186	20.1714
chr15:38536774-38537707	chr15:38534421-38553737	21.2747	17.5363	9.64428	8.38716	2.93456	12.6284	18.1449
chr15:38540751-38546500	chr15:38534421-38553737	24.0379	15.9122	5.30434	3.64783	17.2194	138.963	179.836
chr15:38547889-38548676	chr15:38534421-38553737	1.38566	2.43335	3.80476	9.80113	9.03877	23.5137	27.6585
chr15:38551913-38553737	chr15:38534421-38553737	7.9065	2.43335	3.35366	4.95427	17.2194	54.4578	40.3075
chr15:44456651-44466650	chr15:44456651-44466650	4.6462	3.21658	5.30434	3.64783	18.4597	144.202	115.829
chr15:53189378-53191159	chr15:53189378-53220932	8.33784	3.21658	4.8326	5.92961	11.5136	33.8681	38.8546
chr15:53191427-53195398	chr15:53189378-53220932	2.25347	3.00691	4.37832	1.81871	15.0357	49.4073	52.4643
chr15:53199051-53202551	chr15:53189378-53220932	12.9957	4.90495	3.80476	3.40298	17.2194	102.114	98.3012
chr15:53202601-53204351	chr15:53189378-53220932	2.25347	4.5582	2.75707	6.45385	21.6911	84.0966	93.6006
chr15:53204401-53208401	chr15:53189378-53220932	15.3331	8.11275	5.30434	14.1452	68.8522	168.708	155.171
chr15:53208451-53211800	chr15:53189378-53220932	1.38566	1.45801	2.16547	7.46114	22.7975	37.7572	50.6647
chr15:53215054-53215658	chr15:53189378-53220932	4.17207	5.37669	2.75707	0.931376	10.2729	21.065	20.7711
chr15:53216365-53217146	chr15:53189378-53220932	8.33784	9.5072	4.8326	3.05623	10.2729	34.2903	28.1104
chr15:53220155-53220932	chr15:53189378-53220932	5.04228	3.00691	1.01596	10.0954	5.21976	10.7995	23.9499
chr15:57877832-57882036	chr15:57877832-57913906	14.5995	8.77328	6.71831	21.5136	29.0764	76.545	61.0541
chr15:57882812-57883592	chr15:57877832-57913906	4.17207	3.72018	6.22705	12.0172	3.98224	32.0513	20.1714
chr15:57886651-57890151	chr15:57877832-57913906	25.4876	6.5262	5.75862	19.8019	77.4559	83.101	77.1043
chr15:57890201-57892551	chr15:57877832-57913906	83.6778	63.8336	49.7186	72.103	75.0232	64.2204	69.1865
chr15:57892601-57893900	chr15:57877832-57913906	108.779	89.0274	45.748	61.6997	46.714	40.6943	52.4643
chr15:57905835-57908003	chr15:57877832-57913906	50.7527	56.894	25.1903	42.494	34.6773	39.4689	45.1025
chr15:57911013-57913906	chr15:57877832-57913906	50.7527	33.3442	76.9443	44.7173	51.4508	50.4783	48.1669
chr15:58869708-58874001	chr15:58869708-58892050	61.0016	93.1662	83.989	46.9038	39.6464	65.8796	74.7084
chr15:58875648-58877439	chr15:58869708-58892050	3.14423	17.5363	22.1979	14.5115	10.2729	21.065	24.0904
chr15:58879801-58884751	chr15:58869708-58892050	7.9065	10.3977	2.16547	11.1956	16.2236	183.036	167.576
chr15:58884801-58889251	chr15:58869708-58892050	31.7696	14.8582	16.7304	5.42601	54.0759	151.863	162.531
chr15:58889301-58892050	chr15:58869708-58892050	64.5672	56.3872	36.4414	37.8591	60.4225	102.723	128.906
chr15:58913351-58914817	chr15:58913351-58935001	0.882057	1.45801	3.80476	2.08089	15.0357	21.065	31.8221
chr15:58921333-58922086	chr15:58913351-58935001	9.38553	3.21658	7.06506	5.92961	1.76939	19.9095	26.1364
chr15:58924151-58928751	chr15:58913351-58935001	7.9065	6.98048	18.5968	12.0172	50.2459	105.522	104.125
chr15:58930901-58935001	chr15:58913351-58935001	55.8262	61.3358	68.0662	55.8756	55.3195	94.5666	84.1491
chr15:66818293-66818871	chr15:66818293-66829600	16.9926	9.5072	5.30434	20.2207	3.98224	15.8399	27.2397
chr15:66823651-66829600	chr15:66818293-66829600	24.9315	33.993	30.7355	13.7055	15.0357	184.876	183.49
chr15:67137331-67138926	chr15:67137331-67178750	10.9893	8.45951	3.80476	14.7859	10.2729	33.1345	27.3768
chr15:67149201-67153701	chr15:67137331-67178750	38.1565	22.4796	9.29753	19.0158	44.3511	158.848	154.032
chr15:67163099-67163770	chr15:67137331-67178750	12.3639	3.00691	1.59191	7.46114	5.21976	20.7186	25.1057
chr15:67164909-67165555	chr15:67137331-67178750	8.86129	8.45951	3.80476	8.50883	11.5136	19.9095	22.8994
chr15:67168301-67171501	chr15:67137331-67178750	9.38553	5.37669	2.16547	6.85563	19.5628	79.0748	83.4123
chr15:67171551-67178750	chr15:67137331-67178750	56.7142	46.5365	18.5968	68.6223	71.2652	103.421	85.8749
chr15:73173501-73178851	chr15:73173501-73186000	17.7261	12.0895	8.24984	33.2719	55.3195	80.8793	90.2848
chr15:73178901-73184901	chr15:73173501-73186000	24.9315	12.4363	6.22705	8.50883	16.2236	60.245	66.7412
chr15:73184951-73186000	chr15:73173501-73186000	37.4755	38.6682	22.1979	64.4792	46.714	33.1345	35.5707
chr15:74931901-74936550	chr15:74931901-74958164	131.311	118.582	82.853	53.7736	66.4563	130.9	102.615
chr15:74937159-74938490	chr15:74931901-74958164	16.9926	13.3268	8.59341	10.9013	11.5136	27.0499	33.6267
chr15:74939306-74940293	chr15:74931901-74958164	11.9153	9.96148	7.35932	13.3761	24.8435	24.2473	23.3537
chr15:74946634-74947405	chr15:74931901-74958164	10.4857	4.90495	3.35366	5.88029	22.7975	21.065	23.3537
chr15:74948825-74952075	chr15:74931901-74958164	7.20239	7.27474	7.35932	10.0954	21.6911	67.3294	69.1865
chr15:74953914-74958164	chr15:74931901-74958164	122.884	25.6125	41.5479	27.4261	38.3833	69.0123	68.9048
chr15:75886971-75887639	chr15:75886971-75922059	3.14423	8.45951	8.24984	27.4261	11.5136	26.0839	23.9499
chr15:75893481-75895343	chr15:75886971-75922059	0.882057	7.53349	10.0461	4.29374	2.93456	27.606	34.3428
chr15:75897201-75902750	chr15:75886971-75922059	5.67404	3.21658	1.01596	5.42601	3.98224	89.4232	91.3122
chr15:75904062-75904832	chr15:75886971-75922059	2.25347	3.21658	2.16547	3.40298	17.2194	22.4072	33.027
chr15:75905144-75909987	chr15:75886971-75922059	2.62317	1.45801	2.16547	11.1956	21.6911	33.8681	37.9961
chr15:75920519-75922059	chr15:75886971-75922059	27.7958	28.6895	33.7113	39.0994	40.5343	26.0839	27.2397
chr15:76242641-76244358	chr15:76242641-76264473	31.7696	27.4985	16.7304	41.9872	20.7186	41.2011	47.8294
chr15:76245651-76249201	chr15:76242641-76264473	18.2822	12.0895	6.22705	15.9615	22.7975	123.792	117.564
chr15:76249251-76255601	chr15:76242641-76264473	14.5995	9.5072	7.99108	29.6325	126.225	172.262	176.347
chr15:76260993-76261635	chr15:76242641-76264473	0.570561	0.692231	4.8326	6.85563	6.40453	26.0839	21.3272
chr15:76262526-76264473	chr15:76242641-76264473	2.25347	9.5072	2.75707	11.6475	41.8854	55.0171	55.9281
chr15:79684451-79689801	chr15:79684451-79696450	99.9309	96.2258	82.853	117.034	151.756	116.932	84.6558
chr15:79689851-79692001	chr15:79684451-79696450	82.1228	62.1219	41.5479	72.103	88.7825	104	94.7036
chr15:79693701-79694801	chr15:79684451-79696450	23.3012	13.3268	17.9125	21.5136	58.9375	45.3842	62.0003
chr15:79694851-79696450	chr15:79684451-79696450	11.9153	13.3268	8.24984	16.3254	41.8854	38.9621	46.9563
chr15:79883359-79884295	chr15:79883359-79897251	12.3639	11.1463	11.5981	6.45385	20.7186	32.6633	22.1133
chr15:79890001-79897251	chr15:79883359-79897251	94.0549	57.4146	34.4274	39.0994	62.6458	129.852	102.353
chr15:80080675-80085054	chr15:80080675-80099862	78.6034	80.6699	98.1239	78.1491	244.412	66.6163	57.6397
chr15:80086451-80088901	chr15:80080675-80099862	4.17207	4.24442	4.8326	7.11438	28.0579	67.8567	81.0689
chr15:80088951-80092300	chr15:80080675-80099862	18.9665	18.0924	22.984	14.7859	86.1599	63.6594	74.3389
chr15:80096157-80099862	chr15:80080675-80099862	2.62317	1.08831	6.71831	4.95427	15.0357	80.8793	75.9487
chr15:82337601-82343601	chr15:82337601-82365867	10.4857	14.4622	10.0461	20.905	26.9424	75.602	90.5435
chr15:82343651-82345901	chr15:82337601-82365867	5.67404	10.3977	14.2298	12.2234	17.2194	49.4073	58.0791
chr15:82345951-82348000	chr15:82337601-82365867	27.7958	38.6682	69.271	64.4792	33.5742	64.7272	60.1375
chr15:82352916-82355445	chr15:82337601-82365867	47.3613	49.634	65.5099	86.4343	100.161	67.3294	58.76
chr15:82361501-82362683	chr15:82337601-82365867	11.3361	8.45951	13.2019	22.0608	17.2194	4.48585	11.2481
chr15:82363667-82365867	chr15:82337601-82365867	26.3461	14.8582	16.0461	18.1942	34.6773	24.6661	27.3768
chr15:83405601-83406217	chr15:83405601-83434100	9.88913	6.00196	5.75862	10.0954	19.5628	19.1759	17.7786
chr15:83418711-83420065	chr15:83405601-83434100	14.5995	3.21658	7.35932	8.38716	24.8435	34.2903	28.8989
chr15:83420651-83426150	chr15:83405601-83434100	7.9065	1.97907	3.80476	4.69552	26.9424	134.972	118.314
chr15:83427651-83434100	chr15:83405601-83434100	25.4876	14.8582	7.35932	11.6475	16.2236	43.8589	50.6647
chr15:83583213-83584525	chr15:83583213-83608404	5.04228	3.72018	2.16547	1.13763	9.03877	33.1345	28.1104
chr15:83590351-83597450	chr15:83583213-83608404	4.17207	2.43335	7.99108	6.85563	62.6458	102.114	84.3232
chr15:83601135-83603970	chr15:83583213-83608404	73.0617	53.3778	75.2678	13.7055	11.5136	14.3898	21.9235
chr15:83605459-83608404	chr15:83583213-83608404	2.62317	3.21658	5.30434	1.13763	29.0764	52.0651	69.3235
chr15:96274649-96277338	chr15:96274649-96293931	15.6798	18.0924	14.2298	22.8469	33.5742	45.3842	37.1429
chr15:96283601-96286951	chr15:96274649-96293931	138.396	137.225	139.1	157.966	184.876	69.6932	82.1228
chr15:96287201-96288251	chr15:96274649-96293931	105.659	48.4291	67.3294	103.421	101.415	52.0651	64.0636
chr15:96288301-96291250	chr15:96274649-96293931	24.9315	60.4948	27.3243	24.1397	68.8522	93.8823	124.912
chr15:96292875-96293931	chr15:96274649-96293931	4.17207	8.11275	0	5.92961	22.7975	23.5137	28.4446
chr15:100410077-100412236	chr15:100410077-100423101	9.88913	8.45951	2.75707	10.535	32.3659	82.6666	88.7825
chr15:100415167-100415926	chr15:100410077-100423101	4.6462	0	0	7.11438	7.8185	15.8399	25.1057
chr15:100417151-100423101	chr15:100410077-100423101	8.86129	9.96148	8.59341	3.05623	62.6458	124.423	111.122
chr15:103236751-103242801	chr15:103236751-103281685	124.106	142.992	172.626	130.49	167.576	67.8567	76.2511
chr15:103244440-103245102	chr15:103236751-103281685	4.17207	13.068	16.7304	13.1174	24.8435	27.0499	22.6201
chr15:103245802-103246999	chr15:103236751-103281685	7.20239	7.53349	17.464	12.8552	19.5628	28.2179	27.6585
chr15:103247272-103247768	chr15:103236751-103281685	2.62317	3.72018	11.0739	5.88029	24.8435	21.065	23.3537
chr15:103249901-103258651	chr15:103236751-103281685	69.4609	89.0274	42.3042	57.0804	31.2103	151.863	202.397
chr15:103258701-103261651	chr15:103236751-103281685	12.3639	34.4998	26.5907	36.6312	34.6773	80.4077	91.1522
chr15:103264591-103265587	chr15:103236751-103281685	7.20239	7.27474	9.64428	4.29374	10.2729	24.2473	32.7881
chr15:103267503-103268791	chr15:103236751-103281685	11.9153	21.1867	13.2019	12.8552	10.2729	15.1957	17.2719
chr15:103271666-103275513	chr15:103236751-103281685	27.1872	23.1638	18.5968	40.1301	42.9564	30.4243	53.6167
chr15:103275725-103276428	chr15:103236751-103281685	13.5716	8.11275	9.29753	9.43485	17.2194	28.2179	20.7711
chr15:103279204-103281685	chr15:103236751-103281685	7.20239	14.0079	14.7366	10.9013	22.7975	48.1669	41.6004
chr16:8670301-8673801	chr16:8670301-8691791	36.5294	9.5072	6.22705	8.0404	28.0579	98.7925	94.1074
chr16:8673851-8680200	chr16:8670301-8691791	6.80631	2.43335	0	3.40298	16.2236	112.222	118.314
chr16:8681727-8682389	chr16:8670301-8691791	0.882057	0.692231	0	4.29374	7.8185	22.4072	20.7711
chr16:8683951-8689151	chr16:8670301-8691791	7.20239	6.5262	3.35366	8.50883	5.21976	99.8429	114.504
chr16:8690988-8691791	chr16:8670301-8691791	2.62317	2.43335	2.75707	4.95427	18.4597	21.065	27.3768
chr16:8727257-8727840	chr16:8727257-8770000	4.6462	5.83097	4.37832	6.45385	21.6911	19.1759	17.6381
chr16:8731304-8731929	chr16:8727257-8770000	11.9153	5.83097	4.8326	10.9013	10.2729	29.74	20.7711
chr16:8733507-8734504	chr16:8727257-8770000	4.6462	8.77328	5.30434	14.5115	3.98224	23.5137	28.1104
chr16:8734851-8738551	chr16:8727257-8770000	24.9315	16.3978	27.8804	13.7055	32.3659	117.898	101.063
chr16:8738701-8740100	chr16:8727257-8770000	40.7823	13.068	8.24984	40.1301	31.2103	28.2179	36.0226
chr16:8742094-8742923	chr16:8727257-8770000	6.14247	1.97907	4.37832	2.08089	11.5136	26.4536	29.5831
chr16:8743201-8745301	chr16:8727257-8770000	9.88913	3.72018	8.24984	9.14059	7.8185	44.5432	54.5103
chr16:8745351-8749600	chr16:8727257-8770000	31.0329	17.5363	18.5968	17.0419	16.2236	92.0983	88.3233
chr16:8750793-8753506	chr16:8727257-8770000	4.6462	4.90495	1.01596	4.69552	17.2194	53.7242	55.9281
chr16:8753873-8754799	chr16:8727257-8770000	1.90671	1.08831	2.75707	5.92961	3.98224	12.6284	30.4768
chr16:8757916-8759156	chr16:8727257-8770000	4.17207	2.43335	3.80476	5.88029	6.40453	19.9095	28.3428
chr16:8760172-8762445	chr16:8727257-8770000	4.17207	3.72018	1.01596	3.64783	21.6911	52.0651	54.6352
chr16:8765251-8770000	chr16:8727257-8770000	11.9153	9.5072	9.64428	15.5918	34.6773	85.9824	96.9394
chr16:18419264-18421718	chr16:18419264-18432550	4.6462	1.08831	10.0461	3.40298	18.4597	47.5182	32.7881
chr16:18424251-18432550	chr16:18419264-18432550	10.9893	3.21658	3.80476	6.85563	33.5742	113.649	125.317
chr16:32418392-32420615	chr16:32418392-32458408	22.0115	27.4985	40.9393	40.1301	35.8856	19.9095	23.3537
chr16:32429501-32435251	chr16:32418392-32458408	14.5995	11.7198	20.1189	12.8552	44.3511	105.522	121.752
chr16:32436437-32437219	chr16:32418392-32458408	7.20239	8.77328	20.1189	28.8464	11.5136	15.1957	17.7786
chr16:32442134-32442907	chr16:32418392-32458408	0.882057	4.24442	5.75862	6.45385	12.8059	22.4072	27.2397
chr16:32443748-32445447	chr16:32418392-32458408	11.3361	12.4363	0	8.50883	32.3659	42.7789	48.3567
chr16:32447751-32451867	chr16:32418392-32458408	14.0959	3.00691	1.59191	5.92961	73.6579	107.021	105.711
chr16:32456746-32458408	chr16:32418392-32458408	6.80631	5.37669	15.4176	13.7055	25.9764	33.1345	43.565
chr16:32506251-32512151	chr16:32506251-32548796	10.9893	8.11275	7.99108	2.48267	48.0069	137.77	143.606
chr16:32514201-32517684	chr16:32506251-32548796	17.7261	9.5072	33.7113	0.482557	13.883	23.0915	29.5831
chr16:32527074-32527700	chr16:32506251-32548796	16.4858	19.9818	4.37832	6.85563	6.40453	16.6458	21.3272
chr16:32529381-32529931	chr16:32506251-32548796	4.17207	5.83097	2.75707	13.1174	0	12.6284	26.1364
chr16:32531865-32533998	chr16:32506251-32548796	31.7696	12.4363	12.1741	4.95427	6.40453	12.6284	17.2719
chr16:32539209-32539825	chr16:32506251-32548796	4.17207	3.00691	1.59191	9.14059	11.5136	18.0201	28.4446
chr16:32540676-32541854	chr16:32506251-32548796	8.33784	2.43335	1.59191	9.14059	19.5628	33.8681	36.7913
chr16:32546811-32548796	chr16:32506251-32548796	8.33784	20.4336	20.1189	14.7859	5.21976	11.8273	21.9235
chr16:32597815-32600057	chr16:32597815-32616317	6.14247	10.3977	10.0461	15.5918	1.76939	29.74	45.8886
chr16:32607201-32613901	chr16:32597815-32616317	19.7526	15.9122	43.6496	30.5261	78.918	231.287	229.89
chr16:32615444-32616317	chr16:32597815-32616317	3.14423	9.5072	6.22705	7.46114	10.2729	27.606	26.6925
chr16:35797189-35797824	chr16:35797189-35817368	4.6462	0	0	7.11438	5.21976	3.51051	16.8322
chr16:35805151-35811500	chr16:35797189-35817368	4.17207	4.24442	2.16547	4.95427	32.3659	198.68	239.236
chr16:35816839-35817368	chr16:35797189-35817368	6.14247	3.00691	3.80476	4.03156	12.8059	16.6458	22.2997
chr16:49764751-49767451	chr16:49764751-49889254	6.14247	14.8582	16.7304	8.38716	7.8185	56.1374	68.1187
chr16:49767501-49780301	chr16:49764751-49889254	27.1872	10.692	19.2604	37.8591	60.4225	123.792	177.121
chr16:49789401-49794101	chr16:49764751-49889254	23.3012	49.634	75.2678	37.0904	51.4508	76.545	80.5096
chr16:49794151-49797101	chr16:49764751-49889254	11.3361	18.0924	17.464	29.6325	39.6464	111.07	72.3281
chr16:49797151-49802701	chr16:49764751-49889254	82.1228	123.146	179.273	118.768	81.2463	178.779	170.132
chr16:49802751-49805500	chr16:49764751-49889254	35.7081	12.4363	18.5968	19.6121	20.7186	73.9396	67.6119
chr16:49805838-49810525	chr16:49764751-49889254	15.3331	9.5072	15.4176	14.1452	20.7186	71.9813	71.9813
chr16:49811693-49812242	chr16:49764751-49889254	2.62317	3.72018	4.8326	8.38716	6.40453	20.7186	22.1133
chr16:49817213-49819883	chr16:49764751-49889254	55.8262	56.894	38.8021	21.1143	48.0069	70.7764	81.5085
chr16:49822087-49822888	chr16:49764751-49889254	9.88913	6.00196	7.99108	5.88029	5.21976	18.0201	26.1364
chr16:49827588-49828423	chr16:49764751-49889254	5.67404	1.97907	4.37832	0.482557	10.2729	22.4072	24.0904
chr16:49831459-49832064	chr16:49764751-49889254	10.9893	7.27474	6.71831	5.88029	13.883	23.0915	23.4062
chr16:49833801-49834951	chr16:49764751-49889254	5.67404	8.11275	11.5981	8.38716	13.883	39.4689	39.3614
chr16:49836551-49837501	chr16:49764751-49889254	5.67404	7.27474	10.6196	22.2472	15.0357	25.3503	44.1736
chr16:49837551-49844550	chr16:49764751-49889254	44.0718	27.4985	35.2365	27.0992	49.2152	129.852	128.906
chr16:49844764-49849609	chr16:49764751-49889254	6.80631	4.5582	15.4176	13.3761	5.21976	11.8273	22.1133
chr16:49852001-49855551	chr16:49764751-49889254	43.2308	23.6354	75.2678	35.2859	17.2194	91.2597	114.504
chr16:49855601-49861701	chr16:49764751-49889254	88.9551	67.1373	91.3968	65.2653	244.412	171.817	161.89
chr16:49864884-49866135	chr16:49764751-49889254	8.33784	8.11275	12.5209	17.828	16.2236	30.4243	28.4446
chr16:49872349-49875007	chr16:49764751-49889254	12.3639	22.4796	14.7366	7.11438	22.7975	28.2179	38.5958
chr16:49875731-49876503	chr16:49764751-49889254	12.9957	8.11275	14.7366	11.6475	16.2236	26.0839	25.7143
chr16:49887136-49889254	chr16:49764751-49889254	22.5676	31.9438	59.5289	23.2131	20.7186	32.0513	23.3537
chr16:56063776-56065199	chr16:56063776-56077700	27.7958	44.6155	19.2604	25.6618	34.6773	34.8866	32.1038
chr16:56067451-56074501	chr16:56063776-56077700	2.25347	1.97907	7.99108	1.50733	50.2459	81.616	91.9414
chr16:56074551-56077700	chr16:56063776-56077700	84.4112	85.5143	79.5989	65.2653	65.1634	125.907	120.101
chr16:58494101-58500851	chr16:58494101-58534046	34.1335	34.4998	53.5642	9.14059	65.1634	199.963	194.59
chr16:58500901-58502751	chr16:58494101-58534046	61.0016	61.3358	68.0662	17.0419	19.5628	42.2196	40.1826
chr16:58506567-58508882	chr16:58494101-58534046	34.1335	33.993	45.05	12.8552	24.8435	20.7186	20.3612
chr16:58509347-58509927	chr16:58494101-58534046	17.7261	15.9122	14.7366	3.40298	10.2729	9.75181	12.2759
chr16:58511228-58511835	chr16:58494101-58534046	7.9065	7.27474	4.8326	2.08089	6.40453	7.64102	9.5597
chr16:58514256-58515885	chr16:58494101-58534046	7.9065	4.24442	5.30434	0.197277	16.2236	28.2179	38.4358
chr16:58522197-58523358	chr16:58494101-58534046	10.4857	7.53349	5.75862	2.48267	9.03877	12.6284	22.6201
chr16:58525942-58526850	chr16:58494101-58534046	14.0959	1.45801	1.01596	7.46114	9.03877	24.6661	22.6201
chr16:58533172-58534046	chr16:58494101-58534046	11.9153	3.21658	3.35366	4.69552	13.883	21.7986	22.1133
chr16:58658151-58660201	chr16:58658151-58680063	2.25347	0	0	4.69552	6.40453	48.6737	62.0003
chr16:58660251-58666601	chr16:58658151-58680063	6.80631	6.00196	7.35932	1.81871	33.5742	138.963	105.414
chr16:58666651-58670201	chr16:58658151-58680063	5.04228	4.5582	4.37832	4.03156	48.0069	104	124.912
chr16:58670251-58673550	chr16:58658151-58680063	9.38553	11.1463	5.30434	0.931376	61.5658	122.223	137.61
chr16:58675639-58677446	chr16:58658151-58680063	5.04228	0	5.30434	4.69552	17.2194	55.0171	36.3568
chr16:58679415-58680063	chr16:58658151-58680063	7.20239	1.97907	7.06506	1.81871	16.2236	15.1957	25.1057
chr16:76312401-76317100	chr16:76312401-76335947	9.88913	6.5262	4.8326	11.6475	65.1634	120.995	113.125
chr16:76317251-76320101	chr16:76312401-76335947	5.04228	5.37669	8.24984	3.64783	15.0357	36.7388	45.1025
chr16:76320151-76326500	chr16:76312401-76335947	20.3087	6.98048	11.0739	12.8552	24.8435	188.061	167.887
chr16:76335167-76335947	chr16:76312401-76335947	7.20239	8.77328	3.80476	9.43485	15.0357	28.797	25.7143
chr16:77013651-77017901	chr16:77013651-77031401	63.4673	55.142	28.6172	31.0329	49.2152	117.898	134.003
chr16:77018655-77022171	chr16:77013651-77031401	11.3361	4.90495	2.16547	6.85563	11.5136	23.5137	40.5868
chr16:77022851-77024901	chr16:77013651-77031401	2.25347	4.90495	0	9.80113	15.0357	42.7789	54.6352
chr16:77024951-77031401	chr16:77013651-77031401	9.38553	9.5072	7.35932	6.45385	38.3833	115.113	147.172
chr16:90987145-90990343	chr16:90987145-91013128	6.80631	7.53349	4.8326	1.81871	64.0111	167.346	148.405
chr16:90991687-90992850	chr16:90987145-91013128	2.62317	4.5582	5.30434	5.88029	7.8185	19.1759	28.1104
chr16:90994456-90996381	chr16:90987145-91013128	10.4857	14.0079	20.1189	30.5261	23.9499	55.5813	33.027
chr16:91008762-91013128	chr16:90987145-91013128	98.1239	94.4065	118.719	144.549	113.355	80.8793	102.824
chr16:91351501-91355601	chr16:91351501-91375657	23.3012	19.3328	32.1884	55.3688	45.5616	145.112	166.041
chr16:91358351-91359291	chr16:91351501-91375657	16.4858	14.8582	7.99108	11.6475	17.2194	20.7186	20.9575
chr16:91361211-91361779	chr16:91351501-91375657	1.38566	6.00196	6.71831	8.50883	9.03877	15.8399	15.7323
chr16:91365348-91368844	chr16:91351501-91375657	66.2788	84.2707	94.6511	67.7492	7.8185	9.75181	9.09128
chr16:91371635-91375657	chr16:91351501-91375657	79.442	44.6155	51.9051	72.103	98.685	104.419	103.264
chr16:91439501-91444350	chr16:91439501-91467700	41.414	26.2581	9.29753	19.0158	50.2459	160.495	188.871
chr16:91445098-91449382	chr16:91439501-91467700	33.2225	18.826	11.0739	7.11438	28.0579	49.8261	54.6352
chr16:91450054-91453722	chr16:91439501-91467700	16.4858	16.3978	27.8804	9.14059	0	15.8399	18.8785
chr16:91455231-91456772	chr16:91439501-91467700	16.9926	4.24442	8.24984	10.9013	5.21976	9.75181	19.6646
chr16:91458751-91462951	chr16:91439501-91467700	81.456	90.5435	37.9436	44.1211	32.3659	48.1669	59.6889
chr16:91463001-91467700	chr16:91439501-91467700	83.6778	78.4136	70.9334	55.8756	66.4563	118.51	105.414
chr16:91801651-91807201	chr16:91801651-91807201	2.62317	8.77328	1.59191	3.05623	42.9564	183.036	242.612
chr16:93122651-93126001	chr16:93122651-93154725	11.3361	6.5262	3.35366	4.29374	2.93456	44.9654	58.3378
chr16:93126051-93127401	chr16:93122651-93154725	2.25347	2.43335	0	0.931376	7.8185	43.8589	48.1669
chr16:93127451-93129701	chr16:93122651-93154725	6.14247	3.21658	4.37832	8.0404	2.93456	181.044	135.967
chr16:93129751-93133250	chr16:93122651-93154725	3.14423	1.45801	1.59191	6.45385	9.03877	125.907	145.286
chr16:93133972-93135270	chr16:93122651-93154725	3.14423	4.90495	0	5.92961	1.76939	33.1345	27.2397
chr16:93144862-93145455	chr16:93122651-93154725	6.14247	4.5582	8.59341	10.535	1.76939	21.7986	27.3768
chr16:93147609-93148609	chr16:93122651-93154725	1.38566	3.21658	4.8326	12.8552	21.6911	15.8399	24.0904
chr16:93151982-93154725	chr16:93122651-93154725	10.9893	11.7198	20.1189	31.5216	3.98224	18.7043	20.0343
chr17:5482983-5485931	chr17:5482983-5513200	10.9893	15.9122	3.35366	3.40298	23.9499	54.4578	51.7712
chr17:5486826-5487693	chr17:5482983-5513200	8.86129	6.98048	7.35932	4.95427	7.8185	8.70093	23.3537
chr17:5490351-5494951	chr17:5482983-5513200	37.4755	19.3328	17.9125	46.9038	72.5549	64.7272	80.9318
chr17:5498007-5499742	chr17:5482983-5513200	3.14423	1.45801	3.35366	1.13763	1.76939	39.4689	35.5707
chr17:5503101-5513200	chr17:5482983-5513200	4.6462	3.72018	1.01596	4.29374	46.714	99.3518	111.679
chr17:12172664-12173679	chr17:12172664-12211850	10.9893	1.97907	5.75862	5.88029	0	20.7186	28.3428
chr17:12181701-12189150	chr17:12172664-12211850	1.38566	0.692231	3.35366	1.50733	56.3149	137.473	149.329
chr17:12189925-12190496	chr17:12172664-12211850	1.90671	2.43335	3.80476	2.67249	2.93456	23.5137	24.3721
chr17:12194575-12195487	chr17:12172664-12211850	9.88913	12.4363	7.06506	9.80113	13.883	31.6291	28.4446
chr17:12200526-12201515	chr17:12172664-12211850	2.25347	4.24442	2.16547	2.67249	5.21976	28.797	33.9206
chr17:12202001-12211850	chr17:12172664-12211850	22.0115	10.692	6.22705	3.05623	45.5616	154.297	158.953
chr17:14958701-14961301	chr17:14958701-15011850	25.4876	30.6509	14.7366	16.3254	39.6464	59.6364	62.6983
chr17:14961551-14965800	chr17:14958701-15011850	7.9065	8.45951	2.16547	3.05623	26.9424	63.6594	56.4398
chr17:14966551-14969470	chr17:14958701-15011850	10.9893	4.5582	6.71831	9.14059	34.6773	29.2857	36.0226
chr17:14972408-14974995	chr17:14958701-15011850	9.88913	4.24442	5.30434	7.46114	32.3659	35.4459	30.6509
chr17:14975642-14980455	chr17:14958701-15011850	151.214	162.429	186.059	175.962	139.638	84.5188	75.9487
chr17:14982501-14983259	chr17:14958701-15011850	4.17207	2.43335	5.75862	10.535	9.03877	6.63373	17.2719
chr17:14988965-14990462	chr17:14958701-15011850	11.3361	14.0079	20.1189	15.2451	18.4597	18.0201	21.3272
chr17:14993151-14997300	chr17:14958701-15011850	7.9065	8.45951	2.16547	8.38716	34.6773	69.6932	57.0311
chr17:14998006-15001028	chr17:14958701-15011850	9.38553	1.97907	9.29753	7.11438	23.9499	38.5433	40.9918
chr17:15006801-15011850	chr17:14958701-15011850	168.342	151.214	176.576	159.147	135.866	94.5666	70.1096
chr17:24846551-24850251	chr17:24846551-24861996	3.59851	4.5582	7.06506	4.29374	33.5742	162.723	157.832
chr17:24850301-24852900	chr17:24846551-24861996	34.1335	4.24442	11.0739	16.7797	20.7186	83.101	73.7104
chr17:24855131-24855838	chr17:24846551-24861996	2.25347	1.45801	0	8.0404	16.2236	13.4836	28.4446
chr17:24857364-24861996	chr17:24846551-24861996	6.14247	1.45801	1.59191	8.50883	10.2729	98.7925	96.8869
chr17:25940301-25947750	chr17:25940301-25947750	3.59851	1.45801	3.80476	3.64783	13.883	85.2489	112.115
chr17:28799201-28801701	chr17:28799201-28834100	50.7527	25.6125	17.9125	31.8715	46.714	82.6666	106.655
chr17:28801751-28805900	chr17:28799201-28834100	4.6462	5.37669	1.59191	5.92961	12.8059	63.1526	70.1096
chr17:28807582-28811504	chr17:28799201-28834100	1.90671	0	4.37832	9.14059	13.883	85.9824	77.2785
chr17:28812955-28813544	chr17:28799201-28834100	0.570561	3.00691	4.8326	4.29374	5.21976	15.8399	23.9499
chr17:28819798-28820841	chr17:28799201-28834100	2.62317	2.43335	4.8326	8.38716	2.93456	21.065	29.1782
chr17:28821451-28823551	chr17:28799201-28834100	6.14247	1.45801	3.35366	7.11438	18.4597	92.9395	100.263
chr17:28823601-28827001	chr17:28799201-28834100	0.570561	4.24442	1.59191	4.03156	9.03877	105.522	108.957
chr17:28827051-28830751	chr17:28799201-28834100	2.25347	3.72018	2.75707	3.40298	34.6773	80.8793	124.476
chr17:28831501-28834100	chr17:28799201-28834100	4.6462	0	1.01596	7.11438	35.8856	72.7873	72.3281
chr17:29410169-29410789	chr17:29410169-29448751	5.04228	4.5582	3.35366	6.45385	16.2236	12.6284	21.4643
chr17:29418885-29422821	chr17:29410169-29448751	6.80631	2.43335	5.75862	4.03156	22.7975	54.4578	60.5473
chr17:29431851-29435051	chr17:29410169-29448751	14.5995	17.5363	10.0461	9.14059	10.2729	48.6737	59.8631
chr17:29436001-29441500	chr17:29410169-29448751	50.7527	38.6682	5.75862	6.85563	16.2236	105.522	154.629
chr17:29441921-29442487	chr17:29410169-29448751	9.38553	13.3268	4.8326	7.46114	10.2729	16.6458	28.1104
chr17:29442908-29445146	chr17:29410169-29448751	6.80631	8.11275	7.35932	1.50733	0	27.606	43.1428
chr17:29446175-29448751	chr17:29410169-29448751	2.62317	5.37669	2.16547	11.6475	1.76939	49.8261	78.0998
chr17:29488801-29490651	chr17:29488801-29504150	184.227	188.871	221.515	194.205	30.0423	67.8567	60.5473
chr17:29490701-29495501	chr17:29488801-29504150	160.787	92.2552	62.9926	47.4106	41.8854	116.373	136.294
chr17:29499401-29504150	chr17:29488801-29504150	9.88913	23.1638	16.7304	17.5856	33.5742	80.4077	71.4057
chr17:33709409-33710111	chr17:33709409-33719900	9.88913	3.21658	2.16547	4.69552	19.5628	24.2473	28.3428
chr17:33711301-33716301	chr17:33709409-33719900	2.62317	5.37669	6.22705	10.535	16.2236	167.346	187.313
chr17:33716351-33718751	chr17:33709409-33719900	22.5676	14.4622	18.5968	27.0992	71.2652	125.907	163.244
chr17:33718801-33719900	chr17:33709409-33719900	26.3461	22.4796	24.4567	24.1397	42.9564	46.0684	74.5835
chr17:33888314-33891792	chr17:33888314-33957074	15.3331	3.72018	9.29753	17.828	28.0579	88.5525	63.3793
chr17:33896901-33901001	chr17:33888314-33957074	9.38553	1.97907	8.24984	13.1174	54.0759	41.7079	37.1429
chr17:33901851-33903501	chr17:33888314-33957074	13.5716	14.0079	23.7199	22.2472	33.5742	30.4243	43.9838
chr17:33903551-33904151	chr17:33888314-33957074	13.5716	9.96148	16.7304	12.8552	40.5343	28.797	45.8886
chr17:33907917-33910892	chr17:33888314-33957074	77.6285	53.3778	42.3042	58.2853	45.5616	40.6943	40.5868
chr17:33914941-33916908	chr17:33888314-33957074	22.0115	8.45951	18.5968	26.64	12.8059	37.7572	38.4358
chr17:33918545-33921054	chr17:33888314-33957074	51.7186	54.5827	17.464	38.2058	66.4563	42.7789	52.1899
chr17:33928750-33930688	chr17:33888314-33957074	35.7081	31.9438	20.8557	60.5967	44.3511	44.5432	38.8546
chr17:33939564-33941630	chr17:33888314-33957074	30.3167	18.0924	22.1979	41.9872	52.871	44.5432	60.5473
chr17:33946766-33947827	chr17:33888314-33957074	4.17207	13.068	27.8804	26.64	10.2729	5.58604	0.744734
chr17:33951033-33951786	chr17:33888314-33957074	33.2225	14.0079	14.7366	23.563	24.8435	18.7043	14.2823
chr17:33952764-33953538	chr17:33888314-33957074	15.6798	9.5072	10.6196	15.2451	41.8854	15.1957	15.5425
chr17:33953891-33957074	chr17:33888314-33957074	134.655	100.58	104.209	157.498	144.779	54.4578	65.7227
chr17:35739401-35745700	chr17:35739401-35745700	2.62317	3.21658	7.35932	4.95427	22.7975	179.273	184.067
chr17:35896557-35898351	chr17:35896557-35922150	34.1335	26.2581	20.8557	30.1762	26.9424	36.1302	33.027
chr17:35909208-35911295	chr17:35896557-35922150	59.9511	55.7382	23.7199	24.1397	19.5628	18.0201	28.4446
chr17:35915151-35922150	chr17:35896557-35922150	367.901	367.901	349.191	226.667	237.746	308.476	244.412
chr17:35993447-35995746	chr17:35993447-36045061	74.7964	69.1339	32.1884	46.3567	66.4563	61.2635	64.3575
chr17:35997051-36003800	chr17:35993447-36045061	36.5294	47.7276	37.2275	34.1828	58.9375	96.5722	122.587
chr17:36005111-36005593	chr17:35993447-36045061	7.9065	5.37669	3.35366	30.5261	11.5136	21.065	24.0904
chr17:36018001-36022451	chr17:35993447-36045061	104.507	73.2711	40.0808	26.64	51.4508	141.355	127.855
chr17:36022601-36024650	chr17:35993447-36045061	27.1872	15.49	28.6172	16.7797	22.7975	38.5433	45.1025
chr17:36029319-36033564	chr17:35993447-36045061	35.0271	39.3089	20.1189	42.494	48.0069	56.1374	51.1715
chr17:36041669-36045061	chr17:35993447-36045061	84.4112	84.7775	55.7382	42.494	26.9424	50.4783	55.4738
chr17:36866751-36873400	chr17:36866751-36873400	9.88913	0	0	9.14059	50.2459	204.12	213.766
chr17:40793477-40795709	chr17:40793477-40824520	2.62317	8.77328	5.75862	6.85563	17.2194	58.0266	48.7755
chr17:40802426-40803251	chr17:40793477-40824520	0.882057	1.45801	2.16547	3.40298	3.98224	26.0839	28.1104
chr17:40804351-40809351	chr17:40793477-40824520	51.7186	89.548	38.8021	25.3996	100.161	154.809	180.284
chr17:40809401-40815001	chr17:40793477-40824520	19.7526	11.7198	5.75862	4.03156	137.051	215.392	240.701
chr17:40816701-40819000	chr17:40793477-40824520	2.62317	4.24442	3.80476	2.67249	19.5628	55.0171	52.9235
chr17:40819205-40820216	chr17:40793477-40824520	0.383919	1.45801	3.35366	1.50733	15.0357	27.606	27.3768
chr17:40821363-40821939	chr17:40793477-40824520	2.25347	12.0895	6.71831	7.11438	31.2103	21.7986	22.8994
chr17:40823660-40824520	chr17:40793477-40824520	4.6462	7.27474	6.71831	10.535	21.6911	24.6661	26.1364
chr17:46151506-46154952	chr17:46151506-46169273	38.1565	13.068	20.8557	28.8464	29.0764	65.8796	72.3281
chr17:46155501-46160301	chr17:46151506-46169273	8.86129	3.21658	2.75707	2.67249	10.2729	67.8567	82.853
chr17:46160351-46161001	chr17:46151506-46169273	104.507	86.8408	78.0473	86.7685	120.576	150.729	146.717
chr17:46161051-46164200	chr17:46151506-46169273	63.4673	40.8547	24.4567	32.8374	28.0579	53.7242	50.3707
chr17:46168487-46169273	chr17:46151506-46169273	2.62317	1.08831	7.06506	4.03156	10.2729	13.4836	22.2997
chr17:47500963-47502932	chr17:47500963-47538600	27.1872	56.3872	45.748	50.802	46.714	68.4849	62.259
chr17:47504236-47505817	chr17:47500963-47538600	11.9153	15.9122	13.6562	17.828	35.8856	23.5137	37.8097
chr17:47507301-47509601	chr17:47500963-47538600	38.1565	35.5182	20.8557	19.8019	32.3659	50.4783	56.6262
chr17:47509951-47512600	chr17:47500963-47538600	55.8262	64.986	48.5137	38.2058	36.9688	60.245	58.3378
chr17:47520475-47524515	chr17:47500963-47538600	15.3331	18.826	20.8557	24.506	41.8854	119.685	103.211
chr17:47526137-47527123	chr17:47500963-47538600	10.9893	10.692	15.4176	17.828	10.2729	17.3794	17.6381
chr17:47530851-47533351	chr17:47500963-47538600	36.5294	18.826	26.5907	13.7055	24.8435	55.5813	52.9235
chr17:47533501-47538600	chr17:47500963-47538600	21.2747	3.72018	6.22705	9.14059	31.2103	68.4849	86.5591
chr17:47567007-47569921	chr17:47567007-47631600	20.3087	21.1867	8.24984	7.11438	19.5628	113	93.8823
chr17:47577912-47580174	chr17:47567007-47631600	5.04228	3.00691	3.35366	4.29374	15.0357	58.0266	38.8546
chr17:47584701-47585399	chr17:47567007-47631600	5.04228	4.5582	2.16547	5.88029	10.2729	21.065	20.7711
chr17:47592501-47597201	chr17:47567007-47631600	39.8887	21.1867	22.1979	21.5136	30.0423	85.2489	86.9779
chr17:47597251-47599801	chr17:47567007-47631600	14.0959	7.53349	9.64428	11.1956	24.8435	90.6511	71.772
chr17:47600938-47601760	chr17:47567007-47631600	19.7526	8.11275	7.35932	9.43485	17.2194	15.8399	16.8322
chr17:47609631-47612875	chr17:47567007-47631600	68.5729	78.4136	83.989	74.2864	70.0571	87.8715	96.3801
chr17:47615517-47619859	chr17:47567007-47631600	3.59851	1.97907	3.80476	9.14059	51.4508	96.5722	106.792
chr17:47626551-47628051	chr17:47567007-47631600	9.38553	4.90495	6.71831	6.85563	17.2194	30.8955	39.1519
chr17:47628101-47629901	chr17:47567007-47631600	48.8635	31.9438	32.1884	40.1301	41.8854	47.5182	50.3707
chr17:47629951-47631600	chr17:47567007-47631600	14.0959	4.5582	7.35932	12.8552	24.8435	42.7789	52.9235
chr17:48446001-48453350	chr17:48446001-48455767	3.59851	0.692231	1.01596	2.67249	64.0111	130.9	131.596
chr17:48455049-48455767	chr17:48446001-48455767	1.90671	5.37669	4.8326	5.92961	20.7186	19.9095	25.5402
chr17:49428301-49431401	chr17:49428301-49465989	10.4857	5.37669	5.30434	24.506	38.3833	99.3518	105.711
chr17:49431451-49434200	chr17:49428301-49465989	5.67404	3.21658	4.8326	16.7797	11.5136	48.6737	58.0791
chr17:49435051-49437551	chr17:49428301-49465989	4.17207	1.97907	5.75862	10.535	28.0579	67.3294	82.1228
chr17:49437601-49441651	chr17:49428301-49465989	1.38566	0.692231	3.80476	3.40298	33.5742	116.932	124.106
chr17:49441701-49444850	chr17:49428301-49465989	4.17207	6.98048	2.16547	3.05623	17.2194	49.8261	61.3883
chr17:49456888-49458782	chr17:49428301-49465989	4.6462	1.45801	2.75707	1.50733	24.8435	37.7572	43.1428
chr17:49459610-49460512	chr17:49428301-49465989	0	2.43335	1.01596	1.81871	7.8185	15.8399	22.6201
chr17:49462594-49463266	chr17:49428301-49465989	4.6462	0	2.16547	0.931376	11.5136	22.4072	22.6201
chr17:49464344-49465989	chr17:49428301-49465989	4.6462	2.43335	5.30434	4.95427	1.76939	37.335	28.8989
chr17:50017651-50020551	chr17:50017651-50033481	27.1872	31.9438	16.0461	10.9013	45.5616	202.397	237.746
chr17:50020601-50023151	chr17:50017651-50033481	24.0379	29.8648	17.464	25.3996	28.0579	119.685	176.347
chr17:50023201-50026501	chr17:50017651-50033481	48.3042	52.5367	54.9096	62.0496	51.4508	49.8261	50.0684
chr17:50028711-50029217	chr17:50017651-50033481	8.86129	6.00196	4.8326	5.42601	10.2729	19.1759	20.7711
chr17:50030718-50033481	chr17:50017651-50033481	11.3361	1.08831	2.75707	13.3761	25.9764	39.9962	48.9884
chr17:50452151-50460400	chr17:50452151-50485586	5.67404	1.45801	3.80476	1.81871	20.7186	104	121.12
chr17:50463750-50464529	chr17:50452151-50485586	6.14247	1.97907	4.8326	9.14059	10.2729	16.6458	24.3721
chr17:50466801-50471201	chr17:50452151-50485586	37.4755	58.1514	74.0242	23.2131	18.4597	76.545	80.7224
chr17:50483595-50485586	chr17:50452151-50485586	11.3361	16.3978	12.5209	9.14059	3.98224	25.3503	18.8785
chr17:50506151-50509201	chr17:50506151-50535504	16.4858	13.068	8.59341	7.11438	60.4225	65.4253	74.7084
chr17:50509251-50513800	chr17:50506151-50535504	25.4876	21.8709	6.22705	23.2131	40.5343	115.688	120.995
chr17:50517289-50518657	chr17:50506151-50535504	13.5716	21.8709	9.29753	10.0954	7.8185	25.3503	26.6925
chr17:50521947-50523647	chr17:50506151-50535504	1.38566	13.068	3.80476	14.5115	24.8435	36.1302	32.1038
chr17:50527194-50529949	chr17:50506151-50535504	11.3361	23.6354	19.2604	9.14059	7.8185	19.9095	23.3537
chr17:50534805-50535504	chr17:50506151-50535504	10.9893	8.77328	1.59191	2.08089	16.2236	23.5137	27.3768
chr17:63310201-63315250	chr17:63310201-63325235	10.4857	5.37669	6.71831	3.05623	64.0111	156.451	147.172
chr17:63318921-63321418	chr17:63310201-63325235	14.5995	4.90495	6.22705	2.48267	13.883	43.8589	44.1736
chr17:63323367-63325235	chr17:63310201-63325235	8.33784	7.27474	7.35932	10.9013	13.883	54.4578	45.6635
chr17:71169251-71173107	chr17:71169251-71217199	6.80631	3.21658	2.75707	2.48267	18.4597	68.4849	82.9935
chr17:71178202-71179792	chr17:71169251-71217199	16.4858	14.8582	26.5907	32.8374	13.883	11.8273	16.2761
chr17:71181751-71187000	chr17:71169251-71217199	65.5979	48.9359	65.5099	39.0994	98.685	60.245	70.1096
chr17:71190206-71192066	chr17:71169251-71217199	59.9511	45.2241	30.1762	9.14059	9.03877	12.6284	20.7711
chr17:71195039-71197084	chr17:71169251-71217199	27.1872	28.6895	25.7989	10.9013	48.0069	42.2196	52.1899
chr17:71198433-71198850	chr17:71169251-71217199	12.9957	9.96148	5.75862	4.69552	19.5628	15.8399	22.1133
chr17:71203275-71207596	chr17:71169251-71217199	36.5294	37.5972	39.2365	16.7797	33.5742	47.5182	91.3122
chr17:71210576-71213473	chr17:71169251-71217199	19.7526	25.6125	7.99108	13.3761	75.0232	32.0513	39.1519
chr17:71214169-71217199	chr17:71169251-71217199	82.1228	72.6797	42.3042	27.4261	75.0232	26.4536	24.5585
chr17:71230039-71232632	chr17:71230039-71240450	14.0959	8.77328	12.5209	19.0158	15.0357	32.0513	35.5707
chr17:71233201-71237101	chr17:71230039-71240450	36.5294	26.7649	1.59191	8.0404	103.074	170.24	184.279
chr17:71237151-71240450	chr17:71230039-71240450	9.38553	1.97907	3.80476	11.1956	22.7975	90.6511	119.892
chr17:71253397-71255183	chr17:71253397-71312627	4.17207	3.21658	12.5209	5.92961	18.4597	26.4536	36.3568
chr17:71256669-71257617	chr17:71253397-71312627	7.20239	17.5363	6.22705	35.6201	20.7186	15.8399	22.8994
chr17:71257936-71258725	chr17:71253397-71312627	7.20239	8.11275	5.30434	8.0404	13.883	21.065	21.9235
chr17:71258932-71260896	chr17:71253397-71312627	5.04228	4.5582	6.22705	4.69552	7.8185	39.9962	49.4598
chr17:71261801-71270600	chr17:71253397-71312627	6.14247	10.692	9.64428	7.11438	60.4225	92.0983	99.9834
chr17:71276587-71277754	chr17:71253397-71312627	0	5.37669	2.75707	3.64783	18.4597	33.8681	34.7298
chr17:71281046-71281713	chr17:71253397-71312627	0.882057	4.5582	4.37832	3.64783	15.0357	23.5137	23.9499
chr17:71283551-71287201	chr17:71253397-71312627	4.6462	3.00691	1.01596	15.2451	31.2103	61.2635	71.772
chr17:71287651-71295251	chr17:71253397-71312627	10.4857	6.00196	2.16547	8.38716	35.8856	113.649	90.7036
chr17:71296484-71297274	chr17:71253397-71312627	4.6462	4.24442	5.75862	5.42601	5.21976	21.065	26.6925
chr17:71309278-71312627	chr17:71253397-71312627	6.80631	15.9122	11.0739	22.0608	56.3149	69.6932	81.8024
chr17:74261476-74262135	chr17:74261476-74317770	5.04228	6.98048	4.8326	7.46114	15.0357	24.2473	25.5402
chr17:74262553-74263149	chr17:74261476-74317770	8.33784	5.37669	7.99108	7.11438	9.03877	22.4072	28.8989
chr17:74264247-74264911	chr17:74261476-74317770	5.04228	3.21658	2.75707	8.50883	5.21976	26.0839	26.5061
chr17:74265301-74269401	chr17:74261476-74317770	7.20239	4.90495	7.35932	10.0954	32.3659	95.1579	110.069
chr17:74269451-74273051	chr17:74261476-74317770	8.86129	8.11275	6.71831	3.40298	15.0357	40.6943	55.9806
chr17:74277431-74278158	chr17:74261476-74317770	4.6462	5.37669	3.35366	12.2234	24.8435	17.3794	31.2628
chr17:74278459-74280308	chr17:74261476-74317770	14.5995	6.98048	3.35366	6.45385	33.5742	39.9962	32.7881
chr17:74283939-74287083	chr17:74261476-74317770	7.9065	7.27474	3.35366	5.42601	32.3659	41.7079	48.7755
chr17:74289451-74295151	chr17:74261476-74317770	12.9957	7.27474	12.5209	8.50883	34.6773	116.373	114.504
chr17:74295201-74296950	chr17:74261476-74317770	23.3012	24.3196	21.4118	37.0904	50.2459	65.8796	61.156
chr17:74302698-74305968	chr17:74261476-74317770	5.67404	1.45801	2.75707	5.92961	20.7186	52.0651	40.3075
chr17:74315034-74317770	chr17:74261476-74317770	54.825	48.4291	62.2065	71.8213	71.2652	77.0518	75.0757
chr17:84756300-84757071	chr17:84756300-84792319	7.20239	7.53349	12.1741	4.95427	7.8185	39.4689	25.7143
chr17:84757298-84760033	chr17:84756300-84792319	5.04228	20.4336	16.7304	14.7859	7.8185	28.797	25.2428
chr17:84772101-84780550	chr17:84756300-84792319	7.20239	3.00691	3.80476	6.85563	28.0579	174.465	217.154
chr17:84781044-84781906	chr17:84756300-84792319	4.6462	2.43335	8.59341	0.482557	20.7186	30.4243	29.5831
chr17:84789599-84792319	chr17:84756300-84792319	125.192	114.451	109.114	124.682	107.437	84.5188	87.3278
chr17:84924376-84928180	chr17:84924376-84960900	5.04228	5.83097	7.99108	3.40298	70.0571	88.5525	78.4661
chr17:84933223-84935889	chr17:84924376-84960900	1.38566	1.45801	0	5.42601	23.9499	37.7572	44.1736
chr17:84940290-84943422	chr17:84924376-84960900	9.38553	5.37669	3.35366	2.08089	36.9688	43.4631	58.3378
chr17:84955351-84957951	chr17:84924376-84960900	129.465	138.154	160.315	103.421	153.1	127.416	104.923
chr17:84958001-84960900	chr17:84924376-84960900	15.3331	20.4336	24.4567	30.1762	41.8854	54.4578	55.0696
chr18:10022332-10023470	chr18:10022332-10052941	4.6462	6.5262	4.37832	6.45385	15.0357	22.4072	29.1782
chr18:10026801-10030151	chr18:10022332-10052941	9.88913	38.6682	23.7199	54.2657	72.5549	57.3423	79.8115
chr18:10030201-10031201	chr18:10022332-10052941	28.5326	25.0532	32.1884	41.4633	50.2459	83.101	79.1997
chr18:10031251-10033350	chr18:10022332-10052941	4.17207	4.5582	4.37832	4.29374	40.5343	67.8567	52.4643
chr18:10035451-10041350	chr18:10022332-10052941	9.38553	1.45801	0	5.88029	46.714	173.663	145.004
chr18:10051620-10052941	chr18:10022332-10052941	10.4857	8.45951	8.24984	11.6475	26.9424	24.2473	25.1057
chr18:15342051-15348900	chr18:15342051-15348900	24.0379	30.6509	7.99108	37.8591	167.576	269.903	224.152
chr18:21268664-21269284	chr18:21268664-21301429	3.14423	0.692231	1.01596	5.42601	10.2729	8.70093	18.1449
chr18:21273811-21276813	chr18:21268664-21301429	2.62317	4.24442	1.01596	2.08089	7.8185	46.4642	62.0003
chr18:21279901-21285851	chr18:21268664-21301429	3.59851	1.97907	2.16547	2.48267	29.0764	110.514	93.8823
chr18:21288332-21291261	chr18:21268664-21301429	4.17207	1.45801	3.35366	3.64783	40.5343	59.2314	57.0311
chr18:21297414-21301429	chr18:21268664-21301429	5.67404	3.21658	6.22705	3.64783	42.9564	57.3423	58.76
chr18:24192871-24193653	chr18:24192871-24215870	10.9893	8.77328	3.80476	9.43485	23.9499	13.4836	23.3537
chr18:24195629-24198329	chr18:24192871-24215870	3.14423	1.45801	3.80476	3.05623	13.883	63.1526	75.9487
chr18:24200701-24205801	chr18:24192871-24215870	8.86129	3.00691	2.16547	9.43485	30.0423	74.4464	82.4867
chr18:24206101-24208001	chr18:24192871-24215870	31.0329	21.1867	18.5968	49.0377	71.2652	80.4077	94.1074
chr18:24208961-24210621	chr18:24192871-24215870	5.67404	5.83097	4.8326	2.67249	20.7186	29.2857	35.5707
chr18:24214258-24215870	chr18:24192871-24215870	14.5995	4.90495	11.5981	33.7606	12.8059	25.3503	16.5383
chr18:32537251-32538551	chr18:32537251-32561950	8.33784	5.37669	4.8326	9.80113	15.0357	34.2903	41.0936
chr18:32538601-32539551	chr18:32537251-32561950	8.86129	3.72018	7.06506	12.2234	12.8059	37.7572	53.4303
chr18:32539601-32542551	chr18:32537251-32561950	5.04228	3.21658	8.24984	8.50883	9.03877	77.9102	80.1227
chr18:32542601-32544401	chr18:32537251-32561950	3.59851	6.00196	3.35366	8.0404	17.2194	79.759	81.5085
chr18:32547188-32548740	chr18:32537251-32561950	0.383919	8.11275	6.71831	13.7055	5.21976	23.0915	33.9206
chr18:32549301-32553701	chr18:32537251-32561950	7.20239	3.00691	6.71831	12.8552	9.03877	89.4232	79.9856
chr18:32553751-32561950	chr18:32537251-32561950	20.3087	13.3268	14.2298	32.8374	20.7186	113.649	109.513
chr18:34488656-34489168	chr18:34488656-34524500	2.62317	4.5582	9.29753	3.40298	10.2729	17.3794	20.7711
chr18:34498744-34499345	chr18:34488656-34524500	3.14423	9.5072	6.71831	5.88029	18.4597	21.7986	25.2428
chr18:34505001-34506151	chr18:34488656-34524500	48.8635	51.0344	49.7186	62.908	51.4508	75.602	65.3178
chr18:34506201-34508050	chr18:34488656-34524500	90.8409	112.534	121.627	124.106	48.0069	56.1374	71.4057
chr18:34514951-34517251	chr18:34488656-34524500	5.04228	5.37669	1.01596	10.9013	15.0357	61.2635	48.7755
chr18:34518351-34519701	chr18:34488656-34524500	1.38566	1.97907	1.59191	0.931376	11.5136	106.255	92.3602
chr18:34519751-34524500	chr18:34488656-34524500	1.90671	4.90495	8.59341	6.45385	10.2729	58.5333	55.4213
chr18:36758893-36761347	chr18:36758893-36803315	19.7526	10.3977	17.9125	19.8019	34.6773	64.7272	50.8545
chr18:36771058-36776015	chr18:36758893-36803315	9.88913	3.21658	5.75862	1.50733	30.0423	128.594	91.1522
chr18:36781521-36784394	chr18:36758893-36803315	33.2225	28.2903	32.9745	53.0574	35.8856	47.5182	70.342
chr18:36792748-36795323	chr18:36758893-36803315	54.1639	66.0044	63.5519	54.2657	46.714	68.4849	78.4661
chr18:36800599-36803315	chr18:36758893-36803315	94.0549	93.1662	80.0702	35.2859	61.5658	176.158	198.084
chr18:50022924-50025288	chr18:50022924-50034600	24.0379	102.425	107.895	38.7175	13.883	18.0201	26.6925
chr18:50026301-50034600	chr18:50022924-50034600	62.7863	46.5365	53.5642	27.4261	46.714	130.9	148.982
chr18:56849820-56850865	chr18:56849820-56881560	5.67404	1.45801	6.22705	4.03156	2.93456	19.9095	25.7143
chr18:56851195-56852319	chr18:56849820-56881560	4.17207	8.11275	3.35366	4.95427	0	18.7043	31.2628
chr18:56853477-56854065	chr18:56849820-56881560	4.17207	5.83097	0	4.95427	1.76939	20.7186	18.5122
chr18:56864559-56865059	chr18:56849820-56881560	12.9957	1.97907	3.35366	5.92961	10.2729	18.7043	25.1057
chr18:56867601-56875251	chr18:56849820-56881560	10.4857	4.24442	3.35366	1.81871	42.9564	114.33	130.3
chr18:56877281-56877764	chr18:56849820-56881560	1.38566	0	0	2.08089	7.8185	12.6284	27.2397
chr18:56881007-56881560	chr18:56849820-56881560	4.17207	1.97907	4.8326	5.42601	9.03877	17.3794	28.4446
chr18:56894301-56900951	chr18:56894301-56906101	3.14423	2.43335	4.37832	3.64783	17.2194	133.764	126.784
chr18:56901001-56902351	chr18:56894301-56906101	1.90671	3.00691	2.16547	3.64783	6.40453	31.6291	50.6647
chr18:56902401-56906101	chr18:56894301-56906101	11.3361	3.00691	12.5209	1.50733	105.974	287.479	273.483
chr18:56971317-56972573	chr18:56971317-56981850	4.17207	4.24442	8.59341	2.67249	6.40453	22.4072	29.7925
chr18:56973201-56981850	chr18:56971317-56981850	30.3167	38.6682	12.1741	14.5115	98.685	244.412	208.607
chr18:61938304-61939835	chr18:61938304-61977818	1.90671	6.00196	7.06506	4.29374	2.93456	36.1302	31.6816
chr18:61941966-61942757	chr18:61938304-61977818	6.14247	7.27474	1.59191	5.88029	3.98224	15.8399	23.3537
chr18:61945000-61949251	chr18:61938304-61977818	0.882057	0	0	6.45385	18.4597	79.0748	69.5134
chr18:61950551-61957300	chr18:61938304-61977818	3.59851	4.5582	1.01596	1.81871	24.8435	140.168	123.917
chr18:61958289-61962099	chr18:61938304-61977818	7.9065	1.45801	3.35366	4.69552	31.2103	85.2489	93.0938
chr18:61964380-61965146	chr18:61938304-61977818	3.14423	0.692231	2.75707	9.14059	5.21976	21.065	30.6509
chr18:61974971-61977818	chr18:61938304-61977818	1.90671	0.692231	1.01596	4.69552	36.9688	43.4631	60.1375
chr18:62160901-62162051	chr18:62160901-62181150	3.59851	5.37669	7.35932	11.1956	18.4597	23.0915	39.1519
chr18:62163751-62166301	chr18:62160901-62181150	24.0379	45.2241	34.4274	14.7859	17.2194	122.223	128.906
chr18:62166351-62168301	chr18:62160901-62181150	7.20239	6.98048	9.64428	8.50883	22.7975	90.6511	101.748
chr18:62168351-62171300	chr18:62160901-62181150	27.1872	46.5365	29.4426	17.828	18.4597	58.0266	88.1369
chr18:62173201-62181150	chr18:62160901-62181150	40.7823	28.6895	30.7355	4.29374	35.8856	90.0548	103.211
chr18:64481251-64489101	chr18:64481251-64517725	5.04228	1.45801	1.59191	2.67249	24.8435	117.439	146.717
chr18:64489151-64493750	chr18:64481251-64517725	6.14247	3.00691	1.01596	3.64783	39.6464	122.223	144.01
chr18:64494299-64494977	chr18:64481251-64517725	1.38566	1.97907	3.80476	4.03156	10.2729	22.4072	22.6201
chr18:64500832-64501679	chr18:64481251-64517725	5.04228	4.90495	5.30434	6.85563	19.5628	23.0915	28.8989
chr18:64510542-64512873	chr18:64481251-64517725	22.5676	6.00196	10.6196	14.1452	5.21976	29.2857	37.9961
chr18:64515107-64517725	chr18:64481251-64517725	66.2788	66.0044	79.5989	66.7905	56.3149	56.1374	79.354
chr18:67550887-67554262	chr18:67550887-67580909	6.80631	7.27474	3.80476	5.42601	31.2103	66.6163	79.6514
chr18:67554451-67557251	chr18:67550887-67580909	2.25347	1.08831	0	0.931376	5.21976	44.5432	45.2766
chr18:67557301-67563851	chr18:67550887-67580909	5.04228	7.27474	2.16547	5.42601	45.5616	138.963	120.101
chr18:67563901-67567000	chr18:67550887-67580909	1.90671	6.5262	2.75707	4.29374	20.7186	57.3423	64.3575
chr18:67570651-67573451	chr18:67550887-67580909	0.882057	5.83097	3.35366	5.42601	61.5658	64.2204	45.8886
chr18:67573501-67575251	chr18:67550887-67580909	2.62317	3.72018	5.30434	2.48267	36.9688	48.1669	49.8786
chr18:67575301-67576900	chr18:67550887-67580909	8.33784	0	2.75707	1.50733	11.5136	36.7388	46.1703
chr18:67577985-67578859	chr18:67550887-67580909	1.90671	2.43335	4.8326	10.9013	25.9764	29.2857	25.1057
chr18:67580296-67580909	chr18:67550887-67580909	0.882057	1.97907	4.37832	7.46114	19.5628	18.7043	30.4768
chr18:68189552-68191556	chr18:68189552-68201500	6.80631	8.11275	7.35932	12.8552	18.4597	53.7242	47.5707
chr18:68193851-68201500	chr18:68189552-68201500	9.38553	2.43335	7.06506	9.80113	41.8854	139.746	149.329
chr18:68218032-68220955	chr18:68218032-68250090	8.33784	9.96148	8.59341	30.5261	25.9764	47.5182	46.1703
chr18:68225501-68232400	chr18:68218032-68250090	17.7261	31.3352	104.87	22.2472	7.8185	49.8261	65.2159
chr18:68233931-68235344	chr18:68218032-68250090	6.14247	12.4363	23.7199	19.8019	1.76939	33.8681	32.7881
chr18:68243938-68245727	chr18:68218032-68250090	10.9893	3.21658	10.0461	3.40298	18.4597	30.8955	34.0455
chr18:68249261-68250090	chr18:68218032-68250090	1.90671	4.90495	0	13.1174	5.21976	22.4072	26.1364
chr18:68272501-68277751	chr18:68272501-68301753	2.62317	5.37669	5.75862	4.69552	35.8856	184.876	151.578
chr18:68279138-68280513	chr18:68272501-68301753	5.67404	0	5.75862	9.43485	7.8185	20.7186	34.9391
chr18:68280841-68281594	chr18:68272501-68301753	0.570561	4.24442	7.99108	10.9013	0	25.3503	29.5831
chr18:68291489-68292390	chr18:68272501-68301753	4.17207	1.08831	7.99108	10.0954	13.883	15.1957	25.1057
chr18:68298472-68301753	chr18:68272501-68301753	45.836	66.7412	86.297	149.116	49.2152	56.8217	65.9321
chr18:70552549-70554476	chr18:70552549-70578824	4.17207	1.97907	5.30434	6.85563	34.6773	46.0684	40.3075
chr18:70554742-70555655	chr18:70552549-70578824	4.6462	0.692231	3.35366	3.05623	23.9499	21.065	27.6585
chr18:70557776-70560536	chr18:70552549-70578824	4.17207	4.24442	5.30434	13.1174	29.0764	48.6737	48.9884
chr18:70561728-70565264	chr18:70552549-70578824	5.04228	1.45801	3.35366	5.92961	90.2323	161.753	128.781
chr18:70566354-70566950	chr18:70552549-70578824	3.59851	1.45801	3.35366	3.05623	6.40453	27.606	32.4677
chr18:70567201-70568701	chr18:70552549-70578824	28.5326	23.1638	16.7304	24.506	32.3659	46.4642	38.5958
chr18:70568751-70570751	chr18:70552549-70578824	22.0115	24.3196	18.5968	5.42601	50.2459	58.0266	60.6492
chr18:70571601-70573201	chr18:70552549-70578824	6.80631	3.00691	6.22705	5.42601	103.074	60.7567	50.3707
chr18:70573251-70574750	chr18:70552549-70578824	7.9065	4.90495	6.22705	5.92961	51.4508	30.8955	43.2833
chr18:70578221-70578824	chr18:70552549-70578824	9.38553	7.27474	3.35366	10.0954	15.0357	19.9095	27.3768
chr19:4095843-4098468	chr19:4095843-4132451	103.581	122.397	75.7359	91.0997	65.1634	61.2635	60.6492
chr19:4099157-4100638	chr19:4095843-4132451	15.3331	16.3978	11.5981	4.29374	24.8435	33.1345	41.9379
chr19:4112336-4114832	chr19:4095843-4132451	43.2308	43.3556	22.984	33.7606	70.0571	70.7764	96.3801
chr19:4118964-4119802	chr19:4095843-4132451	17.7261	10.692	6.22705	5.42601	1.76939	21.7986	10.3254
chr19:4120704-4123961	chr19:4095843-4132451	65.5979	43.9313	33.7113	33.2719	56.3149	47.5182	62.0003
chr19:4124801-4128512	chr19:4095843-4132451	44.8579	19.9818	18.5968	23.563	32.3659	67.3294	59.8631
chr19:4129671-4132451	chr19:4095843-4132451	3.59851	4.24442	1.01596	1.81871	6.40453	75.1832	62.259
chr19:4550512-4551364	chr19:4550512-4573994	0.570561	3.72018	2.16547	0.931376	6.40453	25.3503	22.1133
chr19:4555251-4562350	chr19:4550512-4573994	6.14247	0	2.16547	3.64783	62.6458	181.41	201.66
chr19:4565151-4570450	chr19:4550512-4573994	1.90671	0	0	1.13763	33.5742	84.5188	91.6268
chr19:4570668-4572833	chr19:4550512-4573994	3.14423	4.90495	0	15.5918	17.2194	30.4243	36.0226
chr19:4573416-4573994	chr19:4550512-4573994	1.38566	3.72018	2.75707	0.61988	0	21.065	24.0904
chr19:5704375-5705047	chr19:5704375-5730000	14.0959	6.98048	1.59191	1.81871	28.0579	24.6661	23.9499
chr19:5711274-5712165	chr19:5704375-5730000	13.5716	6.98048	15.4176	11.6475	11.5136	10.7995	16.2761
chr19:5712771-5714864	chr19:5704375-5730000	5.67404	5.37669	3.80476	5.92961	30.0423	21.7986	36.7913
chr19:5715532-5716176	chr19:5704375-5730000	0	0	1.59191	3.05623	6.40453	24.6661	26.1364
chr19:5716556-5717229	chr19:5704375-5730000	0.383919	0	3.80476	2.67249	9.03877	16.6458	26.1364
chr19:5721951-5730000	chr19:5704375-5730000	58.4258	18.826	27.8804	60.5967	56.3149	126.522	114.173
chr19:5796901-5805401	chr19:5796901-5818488	210.843	183.49	188.061	150.219	201.66	141.355	163.571
chr19:5815304-5815936	chr19:5796901-5818488	21.2747	8.77328	6.22705	5.92961	10.2729	4.48585	4.08407
chr19:5817229-5818488	chr19:5796901-5818488	31.0329	28.2903	20.1189	30.5261	30.0423	28.2179	27.3768
chr19:5840951-5850700	chr19:5840951-5850700	254.468	269.903	242.612	217.851	216.616	162.723	166.304
chr19:6044786-6048663	chr19:6044786-6086273	200.136	163.057	149.8	176.944	142.631	105.522	125.317
chr19:6056572-6059361	chr19:6044786-6086273	54.1639	81.8748	86.297	94.9133	103.074	45.3842	50.3707
chr19:6060172-6062942	chr19:6044786-6086273	53.3055	40.8547	26.5907	68.168	56.3149	34.2903	34.0455
chr19:6067254-6068525	chr19:6044786-6086273	31.0329	8.45951	10.0461	16.7797	18.4597	15.8399	20.1714
chr19:6076348-6077956	chr19:6044786-6086273	44.8579	31.3352	12.1741	37.0904	35.8856	24.2473	27.2397
chr19:6083829-6086273	chr19:6044786-6086273	76.8597	71.5274	74.0242	78.5154	71.2652	44.5432	48.7755
chr19:6117123-6119160	chr19:6117123-6142702	40.7823	33.993	17.9125	34.7791	66.4563	32.0513	34.3428
chr19:6125939-6129078	chr19:6117123-6142702	78.6034	45.2241	56.5243	43.0903	62.6458	122.694	128.781
chr19:6131046-6134497	chr19:6117123-6142702	5.04228	0	1.59191	1.13763	2.93456	66.6163	82.9935
chr19:6139888-6142702	chr19:6117123-6142702	110.514	128.853	115.456	109.932	105.974	87.8715	96.2783
chr19:8711051-8718950	chr19:8711051-8743113	9.88913	11.1463	17.9125	11.1956	22.7975	150.729	157.169
chr19:8720251-8724851	chr19:8711051-8743113	75.8962	76.6173	103.718	108.046	83.5898	94.5666	104.311
chr19:8734875-8736748	chr19:8711051-8743113	38.1565	35.0995	19.2604	51.2208	72.5549	43.8589	36.6312
chr19:8740892-8743113	chr19:8711051-8743113	73.0617	108.118	99.663	114.451	70.0571	65.8796	101.063
chr19:8918772-8921844	chr19:8918772-8969151	74.1122	64.986	43.6496	54.2657	23.9499	84.5188	71.4057
chr19:8929005-8930490	chr19:8918772-8969151	14.0959	9.21295	20.1189	23.563	12.8059	21.7986	28.4446
chr19:8941063-8945645	chr19:8918772-8969151	54.825	31.9438	30.1762	51.2208	51.4508	73.9396	49.4598
chr19:8946240-8948095	chr19:8918772-8969151	9.38553	4.5582	5.30434	10.535	9.03877	37.335	30.2287
chr19:8952891-8954817	chr19:8918772-8969151	59.3194	79.1472	54.3503	59.7382	73.6579	39.9962	48.9884
chr19:8965842-8969151	chr19:8918772-8969151	88.9551	93.1662	83.3598	74.8457	101.415	50.4783	55.0696
chr19:17319751-17326151	chr19:17319751-17365131	14.0959	23.1638	15.4176	18.1942	51.4508	149.8	190.688
chr19:17331580-17332911	chr19:17319751-17365131	4.17207	9.5072	6.71831	13.7055	9.03877	24.2473	30.788
chr19:17333201-17336401	chr19:17319751-17365131	18.9665	25.0532	14.2298	40.3568	34.6773	132.294	123.6
chr19:17336451-17338900	chr19:17319751-17365131	12.9957	12.4363	7.06506	17.0419	33.5742	48.6737	59.4443
chr19:17340506-17341343	chr19:17319751-17365131	6.14247	8.77328	9.64428	8.0404	5.21976	18.7043	28.8989
chr19:17348256-17348896	chr19:17319751-17365131	11.9153	9.21295	5.75862	11.6475	11.5136	33.8681	16.5383
chr19:17351801-17357750	chr19:17319751-17365131	12.3639	6.98048	13.6562	8.38716	20.7186	92.0983	127.148
chr19:17358916-17361566	chr19:17319751-17365131	16.4858	38.6682	30.7355	41.0411	26.9424	18.0201	21.4643
chr19:17364179-17365131	chr19:17319751-17365131	7.20239	4.5582	3.35366	4.69552	6.40453	28.797	22.2997
chr19:18669867-18672611	chr19:18669867-18697850	25.4876	30.6509	44.4356	41.9872	68.8522	54.4578	49.5616
chr19:18681618-18683158	chr19:18669867-18697850	6.14247	4.90495	2.16547	5.92961	11.5136	36.1302	29.1782
chr19:18690751-18694501	chr19:18669867-18697850	7.20239	10.3977	4.8326	3.05623	22.7975	127.416	95.3846
chr19:18694551-18697850	chr19:18669867-18697850	5.04228	3.00691	9.64428	5.88029	11.5136	82.6666	88.7825
chr19:21373101-21374251	chr19:21373101-21454582	6.80631	7.27474	10.6196	5.42601	22.7975	36.1302	41.0936
chr19:21375251-21379300	chr19:21373101-21454582	22.5676	2.43335	2.75707	9.14059	38.3833	85.9824	127.957
chr19:21385462-21386094	chr19:21373101-21454582	5.04228	4.5582	7.06506	3.05623	9.03877	15.1957	25.5402
chr19:21389680-21390203	chr19:21373101-21454582	7.20239	4.90495	4.8326	5.92961	6.40453	28.2179	31.3877
chr19:21390431-21393353	chr19:21373101-21454582	3.14423	1.97907	8.24984	6.85563	17.2194	43.4631	38.4358
chr19:21399664-21400137	chr19:21373101-21454582	0.383919	3.72018	5.75862	6.45385	18.4597	25.3503	20.0343
chr19:21404101-21413050	chr19:21373101-21454582	14.5995	6.98048	4.8326	3.40298	82.4342	220.168	258.078
chr19:21413525-21414368	chr19:21373101-21454582	8.33784	8.77328	3.80476	10.9013	15.0357	19.9095	32.8899
chr19:21417556-21418422	chr19:21373101-21454582	2.62317	1.97907	0	14.5115	16.2236	25.3503	28.8989
chr19:21420307-21421324	chr19:21373101-21454582	1.38566	3.00691	2.16547	14.7859	9.03877	15.1957	27.6585
chr19:21423696-21424449	chr19:21373101-21454582	2.62317	1.08831	7.06506	3.40298	24.8435	26.4536	27.2397
chr19:21429851-21435451	chr19:21373101-21454582	1.90671	3.21658	2.75707	1.50733	10.2729	77.0518	103.634
chr19:21435501-21436751	chr19:21373101-21454582	2.25347	1.45801	10.0461	4.29374	13.883	84.0966	85.3014
chr19:21436801-21440650	chr19:21373101-21454582	8.86129	5.83097	6.71831	10.9013	31.2103	98.7925	100.263
chr19:21441007-21443354	chr19:21373101-21454582	13.5716	10.3977	2.75707	48.2162	5.21976	47.5182	45.6635
chr19:21453790-21454582	chr19:21373101-21454582	2.62317	2.43335	3.35366	13.1174	9.03877	13.4836	29.1782
chr19:24509951-24515801	chr19:24509951-24539623	4.17207	0	3.35366	9.43485	25.9764	93.4463	84.3232
chr19:24516601-24519301	chr19:24509951-24539623	3.14423	3.21658	3.35366	1.50733	9.03877	29.74	37.6497
chr19:24520215-24523021	chr19:24509951-24539623	4.17207	4.24442	2.16547	6.45385	7.8185	38.5433	32.7881
chr19:24525901-24530051	chr19:24509951-24539623	40.7823	25.6125	53.0081	50.0159	22.7975	64.2204	59.6889
chr19:24533151-24537051	chr19:24509951-24539623	5.04228	3.72018	1.01596	20.2207	81.2463	150.729	135.371
chr19:24538655-24539623	chr19:24509951-24539623	1.38566	0.692231	6.22705	11.1956	9.03877	32.6633	33.3967
chr19:29062151-29065901	chr19:29062151-29071892	39.8887	47.7276	37.9436	44.7173	78.918	142.631	147.489
chr19:29065951-29070850	chr19:29062151-29071892	21.2747	7.53349	6.71831	5.92961	44.3511	152.402	166.735
chr19:29071139-29071892	chr19:29062151-29071892	1.38566	0	1.01596	7.11438	17.2194	28.797	27.6585
chr19:32209813-32212028	chr19:32209813-32242000	27.1872	38.6682	35.2365	53.7736	16.2236	19.9095	33.6267
chr19:32221475-32225073	chr19:32209813-32242000	9.88913	9.5072	22.984	35.2859	29.0764	32.0513	33.9206
chr19:32226471-32228046	chr19:32209813-32242000	5.67404	15.49	3.35366	9.14059	16.2236	27.0499	36.6312
chr19:32230720-32233058	chr19:32209813-32242000	9.88913	33.3442	22.1979	17.5856	3.98224	9.75181	10.852
chr19:32234401-32242000	chr19:32209813-32242000	16.4858	53.8459	55.7382	40.1301	87.6622	135.479	118.314
chr19:32470114-32471055	chr19:32470114-32491992	5.04228	7.53349	5.30434	5.88029	12.8059	27.0499	27.3768
chr19:32473088-32478014	chr19:32470114-32491992	2.62317	1.97907	4.8326	0.794054	48.0069	69.6932	81.8024
chr19:32478355-32482793	chr19:32470114-32491992	11.3361	4.24442	2.16547	5.88029	171.817	100.455	80.7224
chr19:32483701-32490100	chr19:32470114-32491992	34.1335	16.3978	20.1189	25.6618	172.626	106.255	121.938
chr19:32490283-32491992	chr19:32470114-32491992	18.9665	9.5072	8.59341	17.0419	51.4508	26.4536	33.9206
chr19:37197805-37199218	chr19:37197805-37240400	2.25347	4.90495	1.59191	5.88029	5.21976	34.2903	34.9391
chr19:37200325-37200928	chr19:37197805-37240400	2.62317	4.90495	4.37832	1.50733	9.03877	18.7043	23.9499
chr19:37202651-37212250	chr19:37197805-37240400	69.4609	66.7412	53.5642	50.802	119.231	115.688	132.134
chr19:37214273-37215150	chr19:37197805-37240400	0.882057	3.72018	6.71831	0.931376	16.2236	18.7043	27.6585
chr19:37219819-37220489	chr19:37197805-37240400	8.86129	4.24442	3.35366	1.50733	15.0357	10.7995	23.9499
chr19:37225059-37225855	chr19:37197805-37240400	3.14423	3.00691	0	4.95427	10.2729	24.6661	28.8989
chr19:37230801-37234801	chr19:37197805-37240400	5.67404	6.98048	4.37832	0.931376	12.8059	119.685	136.347
chr19:37234851-37240400	chr19:37197805-37240400	2.25347	3.72018	4.8326	1.81871	11.5136	194.59	187.625
chr19:40811321-40815792	chr19:40811321-40832515	11.9153	33.3442	16.7304	10.9013	42.9564	186.766	204.12
chr19:40816830-40819995	chr19:40811321-40832515	22.5676	29.8648	37.2275	23.2131	50.2459	93.4463	100.507
chr19:40830196-40832515	chr19:40811321-40832515	50.7527	53.3778	54.3503	71.455	72.5549	46.4642	33.9206
chr19:41480781-41485104	chr19:41480781-41500841	44.8579	28.6895	30.7355	58.2853	68.8522	50.962	73.4804
chr19:41487797-41488502	chr19:41480781-41500841	5.67404	8.77328	6.22705	4.95427	15.0357	15.1957	28.3428
chr19:41493722-41497982	chr19:41480781-41500841	5.04228	13.3268	7.35932	6.45385	23.9499	98.7925	141.114
chr19:41500336-41500841	chr19:41480781-41500841	3.59851	5.83097	5.75862	4.95427	7.8185	13.4836	21.9235
chr19:45435645-45437068	chr19:45435645-45450334	4.6462	9.21295	7.35932	5.42601	3.98224	23.0915	28.1104
chr19:45441701-45449400	chr19:45435645-45450334	8.33784	4.24442	5.75862	6.85563	88.7825	423.283	423.283
chr19:45449844-45450334	chr19:45435645-45450334	0	1.45801	3.80476	5.88029	17.2194	19.9095	22.2997
chr19:46760451-46761451	chr19:46760451-46785600	43.2308	37.0411	47.1485	82.1721	29.0764	34.2903	36.6312
chr19:46761501-46767550	chr19:46760451-46785600	8.86129	1.45801	4.37832	2.08089	35.8856	71.9813	85.3014
chr19:46767753-46768548	chr19:46760451-46785600	1.38566	6.00196	5.30434	7.11438	22.7975	38.5433	29.5831
chr19:46777537-46780820	chr19:46760451-46785600	0.570561	1.97907	2.75707	4.95427	33.5742	49.8261	74.3389
chr19:46783173-46785600	chr19:46760451-46785600	3.14423	0.692231	2.75707	2.48267	22.7975	41.2011	49.8786
chr19:53246984-53248888	chr19:53246984-53260550	6.14247	7.53349	8.59341	8.38716	12.8059	38.5433	34.7298
chr19:53253851-53260550	chr19:53246984-53260550	5.04228	1.45801	1.59191	5.92961	56.3149	112.222	138.855
chr19:53310102-53315057	chr19:53310102-53329451	77.6285	74.2371	30.7355	36.232	94.2849	135.479	148.405
chr19:53317591-53321082	chr19:53310102-53329451	30.3167	9.5072	4.8326	11.1956	9.03877	19.1759	25.5402
chr19:53324201-53327051	chr19:53310102-53329451	30.3167	48.4291	30.1762	22.2472	85.0075	161.753	173.083
chr19:53327101-53329451	chr19:53310102-53329451	16.4858	9.21295	10.6196	19.8019	22.7975	60.7567	55.4213
chr19:55923885-55927448	chr19:55923885-55943050	20.3087	33.3442	20.8557	9.80113	64.0111	142.631	169.422
chr19:55928108-55929044	chr19:55923885-55943050	5.67404	1.08831	7.35932	4.69552	10.2729	18.0201	31.6816
chr19:55936651-55943050	chr19:55923885-55943050	6.14247	0	2.16547	4.29374	19.5628	100.455	97.8438
chr19:59330182-59331769	chr19:59330182-59364233	6.14247	6.5262	2.75707	5.88029	21.6911	31.6291	33.3967
chr19:59335507-59336033	chr19:59330182-59364233	3.59851	3.72018	1.01596	2.08089	21.6911	23.5137	17.2719
chr19:59338403-59339571	chr19:59330182-59364233	7.20239	3.72018	6.22705	4.69552	10.2729	36.7388	23.9499
chr19:59341051-59346950	chr19:59330182-59364233	17.7261	6.5262	12.5209	28.8464	12.8059	36.1302	44.7698
chr19:59350335-59350874	chr19:59330182-59364233	6.14247	7.27474	16.0461	26.1857	2.93456	6.63373	4.08407
chr19:59355701-59361850	chr19:59330182-59364233	4.17207	1.08831	6.22705	5.88029	22.7975	53.7242	53.8984
chr19:59362359-59364233	chr19:59330182-59364233	0.882057	4.24442	5.75862	0.931376	17.2194	32.6633	32.1038
chr19:60860532-60862507	chr19:60860532-60891162	44.0718	39.3089	48.5137	37.5249	31.2103	47.0639	59.6889
chr19:60865303-60866097	chr19:60860532-60891162	6.80631	3.00691	5.75862	12.8552	6.40453	19.1759	26.6925
chr19:60869101-60874551	chr19:60860532-60891162	21.2747	6.00196	3.35366	8.38716	33.5742	72.7873	81.5085
chr19:60874601-60875900	chr19:60860532-60891162	17.7261	16.9045	11.5981	11.6475	46.714	32.0513	39.3614
chr19:60887930-60891162	chr19:60860532-60891162	44.8579	34.4998	28.6172	41.0411	41.8854	48.1669	59.4443
chr2:4552479-4553376	chr2:4552479-4574768	9.38553	1.08831	3.35366	5.88029	32.3659	29.74	29.7925
chr2:4556401-4564800	chr2:4552479-4574768	43.2308	24.3196	14.2298	31.5216	56.3149	192.055	213.481
chr2:4567506-4569503	chr2:4552479-4574768	5.04228	6.98048	8.59341	7.11438	11.5136	32.6633	31.8221
chr2:4569754-4571372	chr2:4552479-4574768	26.3461	22.4796	32.1884	19.0158	36.9688	36.1302	31.8221
chr2:4571607-4574768	chr2:4552479-4574768	1.90671	8.45951	4.8326	13.1174	13.883	88.5525	77.7534
chr2:5030492-5031188	chr2:5030492-5080950	2.25347	1.45801	3.35366	2.08089	15.0357	17.3794	24.5585
chr2:5032908-5035307	chr2:5030492-5080950	9.88913	2.43335	1.59191	4.03156	23.9499	30.4243	38.5958
chr2:5040797-5044478	chr2:5030492-5080950	14.5995	9.21295	5.75862	6.45385	45.5616	62.4159	56.6262
chr2:5047005-5047516	chr2:5030492-5080950	2.62317	0.692231	4.37832	2.08089	10.2729	22.4072	22.6201
chr2:5048741-5049494	chr2:5030492-5080950	1.90671	6.98048	1.01596	2.67249	20.7186	24.6661	19.0683
chr2:5061530-5064840	chr2:5030492-5080950	11.9153	11.7198	14.2298	6.85563	66.4563	96.5722	79.1997
chr2:5067246-5068469	chr2:5030492-5080950	0.383919	0	1.01596	4.03156	10.2729	32.6633	29.1782
chr2:5075551-5080950	chr2:5030492-5080950	14.5995	4.24442	0	9.14059	94.2849	153.421	160.65
chr2:18991501-18994601	chr2:18991501-19013551	4.6462	3.72018	7.99108	9.80113	22.7975	46.4642	61.156
chr2:18994651-18998151	chr2:18991501-19013551	10.4857	2.43335	14.2298	9.43485	24.8435	39.4689	58.0791
chr2:18998251-18999350	chr2:18991501-19013551	44.8579	23.6354	30.1762	33.2719	20.7186	49.4073	50.8545
chr2:19004145-19007350	chr2:18991501-19013551	22.0115	5.83097	24.4567	20.2207	17.2194	5.58604	13.2544
chr2:19009101-19013551	chr2:18991501-19013551	6.14247	1.97907	5.30434	9.14059	18.4597	102.723	123.917
chr2:26009521-26010137	chr2:26009521-26024732	2.62317	1.97907	1.01596	9.43485	6.40453	15.1957	25.5402
chr2:26010301-26015651	chr2:26009521-26024732	6.14247	3.21658	3.80476	4.69552	28.0579	142.631	132.134
chr2:26015701-26023000	chr2:26009521-26024732	2.25347	1.97907	3.80476	0.482557	3.98224	100.962	115.005
chr2:26023444-26024732	chr2:26009521-26024732	3.59851	5.37669	4.37832	5.88029	7.8185	25.3503	32.7881
chr2:28062401-28067501	chr2:28062401-28076460	12.9957	8.11275	4.8326	17.5856	105.974	116.932	152.122
chr2:28067551-28070750	chr2:28062401-28076460	1.38566	1.45801	2.75707	13.1174	35.8856	54.4578	70.6689
chr2:28074757-28075626	chr2:28062401-28076460	9.88913	5.83097	6.22705	9.80113	30.0423	23.5137	24.5585
chr2:28075990-28076460	chr2:28062401-28076460	4.6462	5.83097	5.75862	10.9013	16.2236	21.065	24.0904
chr2:32114579-32116638	chr2:32114579-32153918	1.38566	7.27474	3.35366	5.88029	22.7975	50.4783	40.3075
chr2:32120361-32124658	chr2:32114579-32153918	12.9957	5.83097	3.80476	12.8552	17.2194	42.7789	37.1429
chr2:32124851-32133850	chr2:32114579-32153918	4.17207	1.45801	1.01596	3.64783	9.03877	89.4232	97.4832
chr2:32136563-32139209	chr2:32114579-32153918	65.5979	83.2259	109.46	93.5481	61.5658	87.8715	89.1292
chr2:32143814-32145133	chr2:32114579-32153918	2.25347	3.72018	2.16547	5.42601	19.5628	29.74	36.3568
chr2:32150297-32153918	chr2:32114579-32153918	44.0718	52.1374	49.7186	64.1129	56.3149	38.9621	47.8294
chr2:33821617-33823329	chr2:33821617-33888299	15.3331	10.3977	6.71831	23.563	10.2729	31.6291	37.1429
chr2:33826147-33827150	chr2:33821617-33888299	9.38553	3.72018	4.37832	5.92961	7.8185	26.0839	25.2428
chr2:33829625-33830230	chr2:33821617-33888299	2.25347	2.43335	4.8326	5.42601	12.8059	17.3794	25.7143
chr2:33837351-33840201	chr2:33821617-33888299	9.38553	5.37669	2.75707	9.14059	20.7186	89.4232	87.924
chr2:33840251-33847050	chr2:33821617-33888299	10.9893	13.068	7.35932	12.2234	30.0423	192.055	190.79
chr2:33847413-33848090	chr2:33821617-33888299	16.4858	5.37669	13.2019	24.506	24.8435	21.065	26.5061
chr2:33850168-33850789	chr2:33821617-33888299	5.04228	1.08831	2.75707	9.14059	15.0357	26.4536	23.3537
chr2:33852201-33852651	chr2:33821617-33888299	8.33784	8.11275	7.06506	8.38716	12.8059	35.4459	32.7881
chr2:33852701-33855051	chr2:33821617-33888299	3.14423	7.27474	6.71831	11.6475	32.3659	77.0518	66.9276
chr2:33856401-33857350	chr2:33821617-33888299	8.86129	5.83097	16.0461	5.88029	28.0579	42.2196	43.565
chr2:33863270-33864139	chr2:33821617-33888299	4.17207	3.72018	6.71831	8.50883	18.4597	24.2473	22.1133
chr2:33865051-33866810	chr2:33821617-33888299	4.17207	3.72018	11.0739	9.14059	16.2236	32.0513	36.1827
chr2:33868323-33872715	chr2:33821617-33888299	18.9665	18.0924	64.8643	31.8715	17.2194	19.9095	16.5383
chr2:33884178-33888299	chr2:33821617-33888299	16.9926	6.5262	13.6562	21.5136	41.8854	64.7272	60.1375
chr2:34736801-34743250	chr2:34736801-34827399	21.2747	7.27474	4.37832	10.0954	64.0111	145.112	152.122
chr2:34747547-34748821	chr2:34736801-34827399	7.20239	6.5262	7.06506	9.14059	23.9499	26.4536	28.4446
chr2:34750651-34754151	chr2:34736801-34827399	14.5995	6.5262	8.59341	4.95427	19.5628	63.1526	64.3575
chr2:34754201-34755600	chr2:34736801-34827399	39.0501	29.358	31.4723	63.7087	75.0232	50.4783	66.1415
chr2:34761326-34763413	chr2:34736801-34827399	7.20239	6.00196	2.75707	3.40298	5.21976	28.797	48.9884
chr2:34770252-34773864	chr2:34736801-34827399	118.402	117.106	136.192	137.153	90.2323	102.114	92.3077
chr2:34776131-34776862	chr2:34736801-34827399	10.9893	16.3978	9.64428	10.9013	16.2236	27.606	24.0904
chr2:34778115-34778764	chr2:34736801-34827399	6.14247	9.96148	2.75707	13.3761	18.4597	15.8399	25.5402
chr2:34781307-34784839	chr2:34736801-34827399	2.62317	4.24442	5.75862	5.42601	65.1634	102.114	134.003
chr2:34789472-34791402	chr2:34736801-34827399	54.1639	58.1514	54.9096	26.64	38.3833	35.4459	43.9838
chr2:34795168-34796357	chr2:34736801-34827399	3.59851	4.90495	1.59191	4.29374	3.98224	26.0839	31.3877
chr2:34798701-34801251	chr2:34736801-34827399	105.659	107.51	88.2215	106.075	77.4559	57.3423	55.4738
chr2:34801301-34807601	chr2:34736801-34827399	7.20239	10.3977	4.37832	12.8552	35.8856	80.8793	123.248
chr2:34809231-34812509	chr2:34736801-34827399	4.6462	5.37669	5.30434	5.92961	22.7975	28.797	35.3384
chr2:34815678-34817442	chr2:34736801-34827399	7.9065	5.37669	5.30434	5.88029	10.2729	23.0915	32.7881
chr2:34821337-34824260	chr2:34736801-34827399	3.14423	1.08831	4.37832	2.08089	29.0764	41.2011	58.5858
chr2:34824478-34827399	chr2:34736801-34827399	74.1122	75.4419	109.114	86.7685	103.074	70.2895	96.2783
chr2:35316802-35319439	chr2:35316802-35338500	11.3361	1.45801	2.16547	7.11438	25.9764	34.2903	43.2833
chr2:35321451-35324601	chr2:35316802-35338500	6.14247	0	0	7.11438	16.2236	60.245	52.1899
chr2:35324651-35330201	chr2:35316802-35338500	6.80631	22.4796	7.99108	17.828	7.8185	79.0748	85.5143
chr2:35332001-35338500	chr2:35316802-35338500	14.5995	8.11275	7.06506	40.3568	51.4508	183.86	161.279
chr2:62615801-62617251	chr2:62615801-62647302	4.17207	3.00691	5.75862	3.05623	16.2236	42.7789	35.3384
chr2:62617301-62624050	chr2:62615801-62647302	4.6462	6.98048	4.37832	2.08089	17.2194	77.0518	83.1535
chr2:62626861-62627509	chr2:62615801-62647302	3.14423	4.24442	9.64428	0.794054	9.03877	31.6291	31.2628
chr2:62630055-62631106	chr2:62615801-62647302	11.9153	9.96148	10.0461	8.38716	23.9499	19.1759	28.8989
chr2:62639286-62640238	chr2:62615801-62647302	15.3331	16.9045	8.59341	19.8019	1.76939	10.7995	19.0683
chr2:62642773-62647302	chr2:62615801-62647302	24.9315	13.3268	33.7113	45.611	39.6464	87.2259	92.3077
chr2:70817167-70817757	chr2:70817167-70831350	8.86129	3.00691	1.01596	12.8552	1.76939	18.7043	19.0683
chr2:70822951-70825851	chr2:70817167-70831350	61.8402	59.8106	22.984	62.0496	94.2849	70.7764	87.3278
chr2:70825901-70829051	chr2:70817167-70831350	24.9315	11.7198	8.24984	2.08089	104.684	148.562	137.051
chr2:70829101-70831350	chr2:70817167-70831350	10.4857	2.43335	5.75862	0.931376	19.5628	38.9621	40.9918
chr2:73088151-73088901	chr2:73088151-73107941	0.570561	3.21658	4.37832	8.38716	3.98224	31.6291	32.8899
chr2:73088951-73096151	chr2:73088151-73107941	3.59851	2.43335	1.01596	5.88029	22.7975	142.631	132.431
chr2:73100155-73101322	chr2:73088151-73107941	1.90671	1.45801	5.30434	5.92961	12.8059	19.1759	32.4677
chr2:73105455-73107941	chr2:73088151-73107941	1.38566	4.5582	3.35366	2.67249	9.03877	36.1302	43.7021
chr2:78858807-78860563	chr2:78858807-78886101	14.0959	18.0924	17.464	35.6201	76.1986	37.335	46.3073
chr2:78867766-78871024	chr2:78858807-78886101	100.802	55.142	90.4187	102.824	111.856	87.2259	69.8303
chr2:78871378-78873072	chr2:78858807-78886101	19.7526	16.9045	35.2365	11.6475	11.5136	24.2473	23.9499
chr2:78881001-78886101	chr2:78858807-78886101	14.5995	6.5262	0	0.931376	26.9424	173.663	156.674
chr2:79251209-79251943	chr2:79251209-79272871	5.67404	6.5262	6.22705	6.45385	6.40453	26.4536	28.1104
chr2:79252301-79255301	chr2:79251209-79272871	50.7527	40.255	18.5968	29.6325	35.8856	84.0966	73.1987
chr2:79255351-79262500	chr2:79251209-79272871	74.1122	40.8547	36.4414	25.6618	83.5898	153.755	189.258
chr2:79263272-79263846	chr2:79251209-79272871	25.4876	9.5072	6.71831	5.92961	16.2236	26.4536	25.7143
chr2:79264613-79267250	chr2:79251209-79272871	39.0501	23.1638	8.24984	9.80113	16.2236	33.1345	37.6497
chr2:79267751-79268314	chr2:79251209-79272871	18.9665	18.826	8.24984	2.67249	10.2729	15.8399	29.5831
chr2:79268554-79271694	chr2:79251209-79272871	17.7261	26.7649	14.2298	10.0954	18.4597	42.7789	46.8545
chr2:79272010-79272871	chr2:79251209-79272871	16.4858	6.98048	6.71831	9.80113	21.6911	17.3794	25.7143
chr2:84050001-84054900	chr2:84050001-84060824	12.9957	7.53349	7.35932	8.50883	105.974	177.896	178.21
chr2:84057819-84060824	chr2:84050001-84060824	16.9926	53.3778	68.3774	26.64	19.5628	61.2635	90.7036
chr2:84712951-84718100	chr2:84712951-84738400	84.4112	99.7354	88.2215	104.786	81.2463	78.4136	79.8115
chr2:84725943-84728969	chr2:84712951-84738400	38.1565	60.4948	48.5137	60.5967	51.4508	73.9396	76.7717
chr2:84731351-84738400	chr2:84712951-84738400	4.6462	3.72018	4.8326	3.40298	10.2729	187.313	184.876
chr2:84791081-84794244	chr2:84791081-84845300	4.6462	1.08831	1.59191	4.03156	15.0357	39.9962	41.2536
chr2:84796251-84798801	chr2:84791081-84845300	7.9065	5.83097	3.80476	0.482557	9.03877	56.8217	77.1043
chr2:84798851-84801700	chr2:84791081-84845300	18.9665	26.7649	32.1884	2.67249	25.9764	97.4307	115.322
chr2:84810055-84814000	chr2:84791081-84845300	9.38553	13.068	7.06506	13.7055	21.6911	84.5188	100.962
chr2:84826308-84829201	chr2:84791081-84845300	18.9665	23.6354	9.64428	20.905	24.8435	49.4073	62.6983
chr2:84838501-84845300	chr2:84791081-84845300	9.38553	3.21658	5.75862	5.92961	31.2103	183.86	170.717
chr2:84936301-84942451	chr2:84936301-84942451	23.3012	19.3328	15.4176	23.2131	75.0232	141.355	152.838
chr2:90552151-90556801	chr2:90552151-90582012	9.88913	5.83097	7.99108	5.88029	94.2849	98.1239	109.775
chr2:90556851-90563750	chr2:90552151-90582012	22.5676	15.9122	12.1741	8.38716	67.6119	140.573	146.58
chr2:90564881-90567608	chr2:90552151-90582012	15.6798	21.1867	20.1189	31.5216	78.918	55.0171	77.9627
chr2:90569182-90572164	chr2:90552151-90582012	13.5716	19.3328	38.8021	6.45385	25.9764	11.8273	18.1449
chr2:90573536-90574742	chr2:90552151-90582012	8.33784	16.3978	25.1903	31.5216	17.2194	18.0201	18.5122
chr2:90575097-90575834	chr2:90552151-90582012	10.4857	16.9045	16.7304	24.9809	31.2103	30.4243	25.1057
chr2:90578729-90582012	chr2:90552151-90582012	29.5306	31.9438	26.5907	35.2859	49.2152	31.6291	41.6004
chr2:93446279-93449478	chr2:93446279-93471151	1.90671	1.45801	4.37832	5.42601	25.9764	61.2635	64.0636
chr2:93449749-93451335	chr2:93446279-93471151	5.04228	4.90495	5.75862	8.50883	20.7186	28.2179	36.1827
chr2:93451887-93452722	chr2:93446279-93471151	9.88913	8.11275	10.0461	5.92961	26.9424	30.8955	31.2628
chr2:93453001-93457851	chr2:93446279-93471151	6.80631	7.27474	5.75862	4.29374	24.8435	87.8715	76.2511
chr2:93457901-93463900	chr2:93446279-93471151	17.7261	12.4363	16.0461	16.7797	15.0357	46.4642	66.7412
chr2:93465944-93467311	chr2:93446279-93471151	0.570561	1.97907	2.16547	3.64783	12.8059	39.4689	32.8899
chr2:93470149-93471151	chr2:93446279-93471151	12.9957	11.1463	3.35366	4.29374	7.8185	35.4459	27.2397
chr2:102355072-102355800	chr2:102355072-102383413	0.570561	1.45801	3.80476	6.85563	10.2729	23.5137	28.4446
chr2:102356989-102357577	chr2:102355072-102383413	5.04228	2.43335	3.35366	1.81871	10.2729	26.4536	26.5061
chr2:102358259-102358864	chr2:102355072-102383413	6.80631	3.72018	2.75707	0.61988	6.40453	26.0839	26.6925
chr2:102361401-102369650	chr2:102355072-102383413	10.9893	5.83097	2.16547	5.92961	49.2152	205.494	247.124
chr2:102370388-102371983	chr2:102355072-102383413	3.14423	4.24442	7.99108	2.08089	24.8435	31.6291	34.0455
chr2:102372686-102375543	chr2:102355072-102383413	5.04228	4.5582	3.35366	5.88029	11.5136	29.2857	40.3075
chr2:102376138-102379132	chr2:102355072-102383413	3.14423	4.90495	2.75707	4.95427	21.6911	64.2204	75.0757
chr2:102381349-102383413	chr2:102355072-102383413	11.9153	7.27474	3.80476	3.40298	30.0423	20.7186	35.152
chr2:103872738-103875009	chr2:103872738-103901651	5.04228	8.11275	4.8326	11.6475	12.8059	30.4243	34.9391
chr2:103877259-103877859	chr2:103872738-103901651	7.20239	15.49	16.0461	4.95427	9.03877	19.1759	15.5425
chr2:103883362-103884109	chr2:103872738-103901651	3.14423	3.72018	7.99108	3.40298	5.21976	20.7186	24.3721
chr2:103886003-103889025	chr2:103872738-103901651	9.38553	4.90495	3.80476	0.794054	7.8185	30.4243	37.1429
chr2:103889578-103890120	chr2:103872738-103901651	5.04228	4.24442	7.99108	8.50883	9.03877	24.6661	30.4768
chr2:103891451-103893901	chr2:103872738-103901651	9.38553	8.45951	6.22705	12.0172	13.883	80.4077	105.711
chr2:103893951-103897751	chr2:103872738-103901651	15.6798	25.6125	7.99108	40.3568	82.4342	122.694	138.396
chr2:103897801-103901651	chr2:103872738-103901651	8.33784	12.0895	6.22705	8.50883	19.5628	19.1759	45.8886
chr2:103955401-103963550	chr2:103955401-103972851	10.4857	5.83097	8.24984	18.7537	133.319	195.419	212.536
chr2:103965092-103965846	chr2:103955401-103972851	5.04228	6.98048	10.6196	22.0608	29.0764	23.5137	25.7143
chr2:103966451-103972851	chr2:103955401-103972851	82.1228	128.853	98.5075	115.878	95.7715	107.021	123.074
chr2:104068731-104070690	chr2:104068731-104101200	22.5676	11.1463	7.99108	3.40298	20.7186	29.74	39.8007
chr2:104077315-104080698	chr2:104068731-104101200	0.882057	1.97907	2.75707	4.29374	21.6911	70.2895	70.6689
chr2:104087026-104088248	chr2:104068731-104101200	4.6462	4.90495	9.64428	13.1174	25.9764	24.2473	27.2397
chr2:104089263-104091876	chr2:104068731-104101200	2.25347	4.24442	2.75707	0.794054	18.4597	46.0684	50.0684
chr2:104095101-104097251	chr2:104068731-104101200	18.2822	9.21295	8.24984	11.1956	18.4597	40.6943	60.1375
chr2:104098001-104101200	chr2:104068731-104101200	8.33784	6.98048	5.75862	5.92961	12.8059	76.545	75.9487
chr2:105005376-105006293	chr2:105005376-105040006	5.04228	1.97907	2.75707	5.42601	6.40453	17.3794	23.3537
chr2:105016401-105020951	chr2:105005376-105040006	3.14423	3.00691	4.37832	5.92961	16.2236	99.3518	85.7007
chr2:105021001-105024151	chr2:105005376-105040006	6.80631	0.692231	5.30434	5.92961	72.5549	77.0518	77.9627
chr2:105024201-105026950	chr2:105005376-105040006	5.04228	1.45801	0	2.08089	18.4597	78.4136	83.1535
chr2:105029652-105030196	chr2:105005376-105040006	0.882057	1.08831	4.8326	2.48267	10.2729	26.0839	21.3272
chr2:105038477-105040006	chr2:105005376-105040006	3.14423	2.43335	0	0.794054	7.8185	28.797	33.3967
chr2:109277546-109279261	chr2:109277546-109297067	71.3532	58.7075	40.0808	36.6312	78.918	52.6442	59.4443
chr2:109279851-109286550	chr2:109277546-109297067	10.4857	6.98048	3.80476	4.69552	19.5628	79.759	107.175
chr2:109286774-109287322	chr2:109277546-109297067	7.9065	3.72018	3.35366	2.48267	17.2194	27.606	26.6925
chr2:109287922-109288865	chr2:109277546-109297067	2.62317	6.5262	2.16547	1.81871	13.883	24.6661	25.7143
chr2:109295224-109295870	chr2:109277546-109297067	5.04228	4.24442	4.37832	10.535	13.883	23.0915	27.6585
chr2:109296317-109297067	chr2:109277546-109297067	7.20239	6.5262	7.99108	9.43485	26.9424	28.2179	25.5402
chr2:119588253-119588778	chr2:119588253-119621850	1.90671	3.72018	0	4.29374	6.40453	11.8273	20.1714
chr2:119593301-119597401	chr2:119588253-119621850	50.7527	26.2581	29.4426	51.9051	127.73	115.688	162.531
chr2:119601107-119601627	chr2:119588253-119621850	3.59851	6.98048	5.75862	7.11438	5.21976	19.1759	26.5061
chr2:119602051-119608700	chr2:119588253-119621850	11.9153	14.4622	5.75862	13.3761	42.9564	148.28	158.953
chr2:119615901-119618601	chr2:119588253-119621850	20.3087	31.3352	26.5907	31.5216	55.3195	111.07	142.189
chr2:119618651-119621850	chr2:119588253-119621850	15.6798	14.8582	8.24984	18.7537	20.7186	79.0748	90.7036
chr2:121034151-121039500	chr2:121034151-121041239	17.7261	9.5072	3.80476	7.11438	42.9564	144.202	220.168
[truncated: 1,295 more rows]

## Sheet: B-cells_mm10
Enhancer	SE	LT_HSC	ST_HSC	MPP	CLP	B
chr1:24677355-24682556	chr1:24677355-24688343	54.1337	55.1904	29.5589	33.1842	172.58
chr1:24683390-24688343	chr1:24677355-24688343	4.87402	16.0553	23.6586	11.4166	123.827
chr1:34828682-34829284	chr1:34828682-34859457	17.7561	14.6201	9.17344	7.41075	17.9511
chr1:34837760-34844095	chr1:34828682-34859457	37.9872	27.6176	21.7627	26.2809	41.2843
chr1:34848909-34850661	chr1:34828682-34859457	48.5594	68.1838	42.8017	51.3286	80.149
chr1:34858089-34859457	chr1:34828682-34859457	19.4203	28.4255	19.1404	17.8044	25.6197
chr1:36260284-36265641	chr1:36260284-36283047	42.3722	48.76	51.5093	59.5727	82.7707
chr1:36270331-36270840	chr1:36260284-36283047	21.9462	16.0553	18.1318	16.5159	13.5633
chr1:36272311-36274891	chr1:36260284-36283047	79.954	104.732	93.9646	53.4222	108.009
chr1:36282035-36283047	chr1:36260284-36283047	10.1847	8.37103	5.82875	19.7173	32.2798
chr1:37465783-37466952	chr1:37465783-37497176	35.9418	22.39	19.898	22.9471	31.223
chr1:37472878-37479910	chr1:37465783-37497176	37.9872	31.4236	22.8024	28.4738	23.4296
chr1:37480406-37481942	chr1:37465783-37497176	17.7561	21.1382	27.945	39.0922	34.1927
chr1:37485642-37488554	chr1:37465783-37497176	30.1379	41.7648	30.3668	24.1873	46.3306
chr1:37489345-37493144	chr1:37465783-37497176	162.67	126.852	65.5111	80.0022	143.588
chr1:37493747-37494325	chr1:37465783-37497176	25.8514	23.2829	26.2327	22.6217	22.1894
chr1:37494547-37497176	chr1:37465783-37497176	92.1027	95.0214	89.5824	68.3788	150.652
chr1:52007583-52014995	chr1:52007583-52023775	40.6598	77.0042	60.793	40.7081	27.7644
chr1:52018166-52020646	chr1:52007583-52023775	23.2829	40.9086	35.3145	33.5682	111.306
chr1:52021436-52023775	chr1:52007583-52023775	35.0856	34.8057	45.2794	50.4241	98.4028
chr1:53761012-53761821	chr1:53761012-53798811	14.8035	18.2842	4.59409	14.2388	33.136
chr1:53762516-53763419	chr1:53761012-53798811	13.1876	9.95303	10.3654	13.0042	18.9597
chr1:53765179-53766190	chr1:53761012-53798811	20.2765	15.428	18.1318	19.6691	24.334
chr1:53767648-53769468	chr1:53761012-53798811	21.9462	16.0553	6.98404	16.5159	31.223
chr1:53769861-53770665	chr1:53761012-53798811	13.1876	13.7639	19.1404	19.2368	27.7644
chr1:53771117-53786513	chr1:53761012-53798811	13.9956	22.39	20.706	19.9462	157.433
chr1:53786834-53788638	chr1:53761012-53798811	6.40778	12.9559	11.3684	20.7542	66.5623
chr1:53789142-53794319	chr1:53761012-53798811	24.9952	35.6619	76.6202	101.005	262.478
chr1:53796566-53798811	chr1:53761012-53798811	11.7524	14.6201	8.17047	14.0438	63.2822
chr1:53844181-53847612	chr1:53844181-53858454	40.6598	29.7594	49.7969	64.7514	171.439
chr1:53847931-53858454	chr1:53844181-53858454	27.417	38.9957	43.6097	36.5663	208.728
chr1:54582523-54587552	chr1:54582523-54593740	80.9625	89.3052	53.9502	44.8981	241.923
chr1:54587897-54588939	chr1:54582523-54593740	13.9956	12.9559	10.3654	9.374	36.518
chr1:54590066-54593740	chr1:54582523-54593740	10.9445	3.06588	6.98404	9.60569	56.6229
chr1:54895978-54897585	chr1:54895978-54927140	20.2765	45.0987	50.6531	39.4679	11.9474
chr1:54909725-54916557	chr1:54895978-54927140	68.0314	58.0438	67.7515	91.4953	80.149
chr1:54920696-54922242	chr1:54895978-54927140	20.9377	18.8129	28.7027	19.6691	35.4613
chr1:54922693-54927140	chr1:54895978-54927140	40.6598	32.0848	17.2757	37.623	125.844
chr1:55207880-55217162	chr1:55207880-55239075	13.1876	19.6208	27.945	26.7558	28.8977
chr1:55224853-55227103	chr1:55207880-55239075	13.1876	9.95303	33.7489	27.2336	49.9919
chr1:55236289-55239075	chr1:55207880-55239075	50.2236	29.7594	41.9938	51.3286	38.3828
chr1:58709669-58715005	chr1:58709669-58725883	251.703	158.67	147.676	161.905	180.163
chr1:58715235-58717949	chr1:58709669-58725883	56.8546	45.9066	58.6683	39.4679	65.7061
chr1:58719614-58723571	chr1:58709669-58725883	77.8604	68.76	46.0873	23.9556	61.1886
chr1:58724068-58725883	chr1:58709669-58725883	28.2732	48.147	18.1318	14.2388	10.5604
chr1:72211558-72212575	chr1:72211558-72256264	24.139	11.5689	10.3654	8.79774	26.5241
chr1:72214175-72215638	chr1:72211558-72256264	7.79477	5.98108	6.98404	16.7647	44.2369
chr1:72225573-72227386	chr1:72211558-72256264	51.2321	53.5745	34.6051	24.7635	41.2843
chr1:72236352-72238439	chr1:72211558-72256264	78.7166	65.3304	36.1707	32.941	86.3477
chr1:72242984-72245318	chr1:72211558-72256264	132.028	117.46	107.153	90.4386	132.605
chr1:72254162-72256264	chr1:72211558-72256264	84.1073	89.3052	65.5111	63.1355	81.9145
chr1:80613070-80613691	chr1:80613070-80672069	18.6123	12.9559	5.82875	15.6597	15.8547
chr1:80615004-80615634	chr1:80613070-80672069	9.55746	16.6683	19.1404	13.0042	17.9511
chr1:80619528-80619937	chr1:80613070-80672069	8.7495	16.6683	15.428	12.8036	13.5633
chr1:80623018-80623665	chr1:80613070-80672069	13.1876	16.6683	9.17344	10.9927	9.75247
chr1:80626891-80627638	chr1:80613070-80672069	20.2765	36.323	18.1318	25.2724	25.6197
chr1:80627863-80629656	chr1:80613070-80672069	29.1294	18.8129	42.8017	35.7583	42.1888
chr1:80634594-80639370	chr1:80613070-80672069	65.1781	68.76	48.3277	49.4639	63.2822
chr1:80639959-80642159	chr1:80613070-80672069	77.8604	57.2358	19.1404	18.6123	27.7644
chr1:80642613-80644215	chr1:80613070-80672069	35.9418	18.2842	16.4677	16.7647	28.8977
chr1:80646146-80647912	chr1:80613070-80672069	30.1379	36.7668	35.3145	40.7563	22.1894
chr1:80655566-80656205	chr1:80613070-80672069	17.095	21.1382	22.8024	18.3806	6.17608
chr1:80659233-80663348	chr1:80613070-80672069	61.7533	40.4282	46.8953	37.2275	93.5351
chr1:80663698-80667072	chr1:80613070-80672069	63.5139	76.1962	149.212	135.607	91.871
chr1:80669742-80672069	chr1:80613070-80672069	29.1294	34.8057	49.1357	68.8565	57.4791
chr1:85090568-85091241	chr1:85090568-85114526	20.2765	12.1962	6.98404	12.0439	20.093
chr1:85091505-85094950	chr1:85090568-85114526	8.7495	24.7153	10.3654	22.2376	126.7
chr1:85095168-85096170	chr1:85090568-85114526	14.8035	12.9559	12.5604	17.5727	14.1906
chr1:85096595-85098942	chr1:85090568-85114526	22.5734	25.4247	11.3684	10.9927	45.4261
chr1:85099202-85114526	chr1:85090568-85114526	64.3219	38.236	19.1404	15.903	168.066
chr1:85597180-85613480	chr1:85597180-85657709	61.7533	49.6162	21.7627	23.755	211.75
chr1:85615662-85621137	chr1:85597180-85657709	21.9462	23.9073	22.8024	25.4729	156.625
chr1:85629033-85629579	chr1:85597180-85657709	5.59983	14.6201	9.17344	14.2388	12.7554
chr1:85635067-85636005	chr1:85597180-85657709	17.095	7.56307	15.428	10.9927	21.285
chr1:85646965-85652966	chr1:85597180-85657709	44.8499	30.5674	33.7489	35.7583	146.786
chr1:85657135-85657709	chr1:85597180-85657709	13.1876	16.6683	16.4677	13.2359	7.94155
chr1:86478269-86479607	chr1:86478269-86529964	39.6513	55.1904	63.0872	30.1861	26.5241
chr1:86481421-86482266	chr1:86478269-86529964	8.7495	10.761	10.3654	7.41075	8.99274
chr1:86485963-86489152	chr1:86478269-86529964	128.55	99.7849	100.774	110.298	94.7726
chr1:86491180-86493293	chr1:86478269-86529964	44.8499	56.4761	36.9475	42.4687	37.3742
chr1:86496789-86500120	chr1:86478269-86529964	24.9952	12.9559	5.82875	10.0013	133.41
chr1:86502792-86505999	chr1:86478269-86529964	140.882	118.073	102.819	111.355	50.8481
chr1:86515688-86516740	chr1:86478269-86529964	28.2732	22.39	11.3684	19.7173	26.5241
chr1:86522650-86529964	chr1:86478269-86529964	300.293	262.478	246.794	300.293	241.923
chr1:87606854-87608864	chr1:87606854-87660835	37.9872	20.4288	36.9475	54.6596	28.8977
chr1:87619574-87623850	chr1:87606854-87660835	103.051	67.3758	105.769	130.76	134.218
chr1:87624298-87629266	chr1:87606854-87660835	167.823	113.552	152.503	162.719	210.809
chr1:87629827-87631086	chr1:87606854-87660835	22.5734	25.4247	19.898	16.7165	47.9465
chr1:87631824-87633739	chr1:87606854-87660835	56.8546	34.8057	36.9475	29.3782	42.1888
chr1:87635659-87642383	chr1:87606854-87660835	54.9899	36.323	76.6202	97.3439	54.8064
chr1:87645789-87653558	chr1:87606854-87660835	54.1337	55.1904	72.8991	75.4365	51.9048
chr1:87657158-87660835	chr1:87606854-87660835	64.3219	59.3295	90.868	74.812	50.8481
chr1:87845428-87860201	chr1:87845428-87895607	44.8499	27.6176	30.3668	63.3305	176.349
chr1:87860795-87861276	chr1:87845428-87895607	23.2829	15.428	10.3654	14.9	23.4296
chr1:87862512-87863455	chr1:87845428-87895607	25.8514	14.6201	5.82875	11.4166	22.1894
chr1:87864483-87868892	chr1:87845428-87895607	48.5594	33.3365	26.2327	37.2275	138.404
chr1:87872740-87873755	chr1:87845428-87895607	16.4677	17.4762	19.898	24.1873	34.1927
chr1:87876031-87878781	chr1:87845428-87895607	20.2765	12.1962	25.2242	23.4779	28.8977
chr1:87888196-87888763	chr1:87845428-87895607	5.59983	9.32576	4.59409	10.0013	8.56604
chr1:87894752-87895607	chr1:87845428-87895607	12.3797	10.761	19.1404	11.8006	22.1894
chr1:88252501-88254927	chr1:88252501-88291055	55.9984	34.8057	37.8037	41.8131	15.0468
chr1:88257046-88264615	chr1:88252501-88291055	66.1384	62.4261	44.4176	68.8565	27.7644
chr1:88266320-88268625	chr1:88252501-88291055	28.2732	27.6176	29.5589	34.8539	31.223
chr1:88272702-88279886	chr1:88252501-88291055	249.209	157.055	141.639	184.148	80.149
chr1:88290392-88291055	chr1:88252501-88291055	35.9418	21.1382	30.3668	25.0435	5.41636
chr1:91051654-91065990	chr1:91051654-91065990	51.2321	67.3758	59.1771	40.4764	133.41
chr1:95588100-95600224	chr1:95588100-95626677	9.55746	17.4762	28.7027	22.9471	73.9503
chr1:95600922-95602903	chr1:95588100-95626677	26.7076	26.9082	21.7627	25.8996	63.2822
chr1:95603978-95607389	chr1:95588100-95626677	20.9377	24.7153	54.6114	58.3353	73.9503
chr1:95618290-95618803	chr1:95588100-95626677	20.2765	13.7639	18.1318	22.6217	16.9115
chr1:95623191-95625540	chr1:95588100-95626677	33.52	65.3304	16.4677	18.6123	61.1886
chr1:95626041-95626677	chr1:95588100-95626677	20.9377	23.2829	23.6586	14.2388	8.56604
chr1:95647096-95647952	chr1:95647096-95669591	20.2765	14.6201	28.7027	27.1371	27.7644
chr1:95654015-95669591	chr1:95647096-95669591	17.7561	39.8037	30.3668	47.7997	59.5245
chr1:106144497-106146415	chr1:106144497-106173514	10.9445	18.8129	26.2327	17.8044	64.8982
chr1:106148365-106150177	chr1:106144497-106173514	12.3797	16.6683	33.7489	22.6217	56.6229
chr1:106157009-106158747	chr1:106144497-106173514	8.7495	17.4762	32.8927	32.941	17.9511
chr1:106161296-106164242	chr1:106144497-106173514	34.3762	48.76	80.482	111.16	146.786
chr1:106170378-106173514	chr1:106144497-106173514	52.0883	70.1925	102.194	93.5834	52.761
chr1:106548088-106550314	chr1:106548088-106582827	33.52	38.236	61.5699	47.5708	50.8481
chr1:106552318-106553923	chr1:106548088-106582827	29.1294	25.4247	32.8927	34.4244	58.287
chr1:106560282-106561278	chr1:106548088-106582827	31.7035	31.4236	28.7027	11.0409	33.136
chr1:106561565-106562247	chr1:106548088-106582827	35.0856	18.8129	19.1404	15.903	13.5633
chr1:106563360-106564027	chr1:106548088-106582827	32.5597	11.5689	11.3684	8.79774	11.9474
chr1:106565503-106572616	chr1:106548088-106582827	38.8434	36.7668	11.3684	14.2388	145.201
chr1:106576175-106579799	chr1:106548088-106582827	33.52	27.6176	14.4195	16.5159	76.4395
chr1:106580114-106582827	chr1:106548088-106582827	16.4677	19.6208	35.3145	26.3774	93.5351
chr1:118447635-118448591	chr1:118447635-118460497	16.4677	17.4762	8.17047	7.61131	24.334
chr1:118452237-118457563	chr1:118447635-118460497	18.6123	11.5689	6.98404	5.26958	106.164
chr1:118457980-118460497	chr1:118447635-118460497	84.1073	111.736	87.3364	60.9936	158.337
chr1:127500166-127501811	chr1:127500166-127523253	6.40778	9.32576	4.59409	6.45601	53.7213
chr1:127506512-127508525	chr1:127500166-127523253	50.2236	36.7668	24.5147	8.84597	25.6197
chr1:127510583-127516726	chr1:127500166-127523253	89.0061	51.7098	57.0353	48.6077	259.47
chr1:127517207-127517890	chr1:127500166-127523253	5.59983	6.75512	0.436162	3.63936	20.093
chr1:127520303-127520921	chr1:127500166-127523253	9.55746	6.75512	9.17344	9.374	15.0468
chr1:127522052-127523253	chr1:127500166-127523253	4.87402	7.56307	8.17047	5.64806	13.5633
chr1:128589587-128593799	chr1:128589587-128625144	169.583	108.162	156.278	205.139	259.47
chr1:128599950-128604658	chr1:128589587-128625144	22.5734	16.0553	15.428	34.4244	58.287
chr1:128605017-128611097	chr1:128589587-128625144	26.7076	13.7639	19.1404	48.376	176.349
chr1:128611737-128612354	chr1:128589587-128625144	33.52	27.6176	13.4166	13.8121	28.8977
chr1:128612712-128618717	chr1:128589587-128625144	135.031	101.158	105.769	100.774	189.752
chr1:128624551-128625144	chr1:128589587-128625144	22.5734	26.9082	24.5147	24.1873	8.99274
chr1:128695210-128696546	chr1:128695210-128724876	16.4677	21.582	21.7627	17.5727	53.7213
chr1:128703930-128708040	chr1:128695210-128724876	31.7035	40.4282	48.3277	27.9933	146.786
chr1:128710937-128711920	chr1:128695210-128724876	18.6123	6.75512	5.82875	14.2388	28.8977
chr1:128712340-128713805	chr1:128695210-128724876	21.9462	8.37103	17.2757	25.4729	33.136
chr1:128724070-128724876	chr1:128695210-128724876	12.3797	8.37103	32.8927	17.8044	16.9115
chr1:130459024-130467213	chr1:130459024-130478526	44.8499	38.236	31.028	18.6123	118.268
chr1:130467586-130468337	chr1:130459024-130478526	11.7524	8.37103	27.945	14.4678	23.4296
chr1:130473694-130476114	chr1:130459024-130478526	46.5623	33.9977	26.2327	24.563	142.495
chr1:130476362-130478526	chr1:130459024-130478526	8.7495	12.9559	9.17344	8.41926	61.1886
chr1:130838300-130839493	chr1:130838300-130873378	11.7524	5.17312	8.17047	13.6116	49.1357
chr1:130847259-130852742	chr1:130838300-130873378	12.3797	6.75512	5.82875	9.8007	184.811
chr1:130853935-130854469	chr1:130838300-130873378	13.9956	9.95303	8.17047	6.22432	24.334
chr1:130862212-130869363	chr1:130838300-130873378	44.0419	29.7594	14.4195	33.1842	270.267
chr1:130871433-130873378	chr1:130838300-130873378	7.16751	9.32576	12.5604	16.1035	38.3828
chr1:133011773-133013351	chr1:133011773-133054828	68.0314	40.9086	26.2327	16.5159	17.9511
chr1:133023912-133026772	chr1:133011773-133054828	126.124	115.414	109.295	109.295	104.3
chr1:133029250-133031581	chr1:133011773-133054828	37.9872	18.2842	25.2242	31.7517	85.4433
chr1:133032995-133034828	chr1:133011773-133054828	49.3674	77.6287	62.2255	56.6711	49.1357
chr1:133045322-133046861	chr1:133011773-133054828	42.3722	18.2842	29.5589	25.4729	25.6197
chr1:133052421-133054828	chr1:133011773-133054828	13.9956	12.1962	8.17047	8.41926	69.8112
chr1:134059701-134068299	chr1:134059701-134100383	58.9	43.3807	39.4196	43.429	118.268
chr1:134076777-134080266	chr1:134059701-134100383	154.472	146.543	146.966	137.068	177.31
chr1:134092283-134095703	chr1:134059701-134100383	130.943	132.181	98.0554	105.009	139.393
chr1:134097805-134100383	chr1:134059701-134100383	124.059	99.1122	53.3257	59.8044	188.314
chr1:138122890-138127222	chr1:138122890-138176446	37.9872	42.621	40.2758	31.2713	108.009
chr1:138127626-138128166	chr1:138122890-138176446	7.16751	15.428	8.17047	14.2388	11.9474
chr1:138131671-138132911	chr1:138122890-138176446	20.2765	15.428	30.3668	19.4685	17.9511
chr1:138134197-138138692	chr1:138122890-138176446	76.8519	145.783	139.393	109.295	45.4261
chr1:138144957-138146953	chr1:138122890-138176446	24.9952	65.3304	31.9324	42.4687	11.9474
chr1:138157216-138159783	chr1:138122890-138176446	30.1379	27.6176	24.5147	44.5141	22.1894
chr1:138162080-138162853	chr1:138122890-138176446	22.5734	12.9559	17.2757	27.2336	29.9544
chr1:138166589-138167223	chr1:138122890-138176446	22.5734	10.761	11.3684	9.60569	18.9597
chr1:138171313-138176446	chr1:138122890-138176446	209.14	182.58	206.576	180.412	223.605
chr1:138219100-138220271	chr1:138219100-138275990	15.6115	10.761	18.1318	12.8036	21.285
chr1:138224123-138225190	chr1:138219100-138275990	17.095	0.436162	13.4166	8.41926	39.2389
chr1:138233106-138233953	chr1:138219100-138275990	11.7524	12.9559	4.59409	9.8007	18.9597
chr1:138243997-138245307	chr1:138219100-138275990	17.095	12.9559	12.5604	10.9927	45.4261
chr1:138245641-138251067	chr1:138219100-138275990	5.59983	26.9082	5.82875	13.2359	169.247
chr1:138260434-138263728	chr1:138219100-138275990	13.9956	11.5689	13.4166	14.8518	98.4028
chr1:138264404-138265019	chr1:138219100-138275990	6.40778	4.21839	5.82875	14.8518	11.1877
chr1:138265852-138269886	chr1:138219100-138275990	20.2765	12.1962	18.1318	31.0763	194.887
chr1:138270613-138272081	chr1:138219100-138275990	8.7495	15.428	21.7627	18.6606	43.0449
chr1:138274430-138275990	chr1:138219100-138275990	6.40778	17.4762	45.2794	30.1861	15.0468
chr1:138603815-138604354	chr1:138603815-138621070	13.9956	16.0553	13.4166	8.79774	18.9597
chr1:138611649-138621070	chr1:138603815-138621070	63.5139	50.3759	12.5604	16.7165	134.218
chr1:152797228-152799346	chr1:152797228-152819568	43.2284	75.3883	68.5595	84.7318	96.6828
chr1:152806738-152809201	chr1:152797228-152819568	44.8499	67.3758	90.868	86.7772	133.41
chr1:152814832-152819568	chr1:152797228-152819568	18.6123	28.4255	21.7627	10.4137	221.394
chr1:153297426-153300862	chr1:153297426-153310003	54.9899	65.9067	103.432	93.3884	108.009
chr1:153303338-153310003	chr1:153297426-153310003	38.8434	36.323	15.428	19.7173	81.1093
chr1:153407975-153408964	chr1:153407975-153433241	13.9956	9.95303	10.3654	17.5727	20.093
chr1:153409711-153418178	chr1:153407975-153433241	171.015	146.543	83.4318	117.92	326.03
chr1:153424123-153426005	chr1:153407975-153433241	40.6598	42.621	34.6051	45.7543	38.3828
chr1:153430904-153433241	chr1:153407975-153433241	19.4203	48.147	63.0872	46.9917	8.56604
chr1:154818212-154818786	chr1:154818212-154855127	19.4203	20.4288	6.98404	8.84597	23.4296
chr1:154819239-154819745	chr1:154818212-154855127	20.2765	9.95303	4.59409	5.22135	23.4296
chr1:154820538-154821535	chr1:154818212-154855127	20.9377	8.37103	5.82875	11.9956	23.4296
chr1:154822768-154824246	chr1:154818212-154855127	22.5734	18.2842	10.3654	21.3815	27.7644
chr1:154833690-154835211	chr1:154818212-154855127	43.2284	32.0848	20.706	11.9956	22.1894
chr1:154840246-154843457	chr1:154818212-154855127	49.3674	53.0968	4.59409	5.26958	17.9511
chr1:154846890-154852178	chr1:154818212-154855127	87.1557	25.4247	17.2757	16.7165	81.1093
chr1:154852803-154855127	chr1:154818212-154855127	10.9445	18.2842	13.4166	19.2368	49.9919
chr1:155027057-155029584	chr1:155027057-155070268	23.2829	31.4236	29.5589	29.6071	37.3742
chr1:155038522-155041637	chr1:155027057-155070268	39.6513	24.7153	33.7489	18.6123	143.588
chr1:155042276-155044041	chr1:155027057-155070268	17.7561	16.0553	6.98404	15.903	41.2843
chr1:155048892-155052024	chr1:155027057-155070268	76.8519	99.7849	54.6114	44.8981	82.7707
chr1:155052728-155053390	chr1:155027057-155070268	23.2829	19.6208	8.17047	8.79774	14.1906
chr1:155053848-155057299	chr1:155027057-155070268	93.1594	68.1838	62.2255	44.4659	131.519
chr1:155057643-155063250	chr1:155027057-155070268	91.0515	86.6808	38.6117	54.2301	96.6828
chr1:155069633-155070268	chr1:155027057-155070268	9.55746	12.1962	26.2327	16.1035	20.093
chr1:156027716-156029233	chr1:156027716-156042167	21.9462	45.0987	44.4176	28.7509	17.9511
chr1:156033844-156038622	chr1:156027716-156042167	322.245	320.173	259.987	306.776	270.267
chr1:156039990-156042167	chr1:156027716-156042167	86.1527	96.3071	90.868	61.898	31.223
chr1:156910249-156911862	chr1:156910249-156941444	30.7991	25.4247	12.5604	24.8118	38.3828
chr1:156914961-156915585	chr1:156910249-156941444	10.9445	17.4762	5.82875	12.8036	16.9115
chr1:156918100-156919232	chr1:156910249-156941444	15.6115	12.1962	4.59409	11.0409	24.334
chr1:156920398-156924193	chr1:156910249-156941444	78.7166	80.7308	84.288	46.3788	77.4763
chr1:156926217-156927081	chr1:156910249-156941444	24.9952	18.8129	20.706	10.6087	18.9597
chr1:156932691-156933995	chr1:156910249-156941444	37.131	16.6683	6.98404	11.9956	36.518
chr1:156935594-156941444	chr1:156910249-156941444	48.5594	44.6664	24.5147	26.3774	92.679
chr1:156984887-156999970	chr1:156984887-157050611	37.9872	23.9073	14.4195	13.2359	49.1357
chr1:157000313-157004504	chr1:156984887-157050611	12.3797	11.5689	18.1318	14.9	112.163
chr1:157005096-157005548	chr1:156984887-157050611	13.1876	12.1962	8.17047	10.0013	6.17608
chr1:157008037-157008959	chr1:156984887-157050611	14.8035	8.37103	14.4195	19.6691	13.5633
chr1:157013133-157020999	chr1:156984887-157050611	65.1781	38.9957	47.7515	38.0354	124.884
chr1:157021899-157024915	chr1:156984887-157050611	48.5594	38.9957	10.3654	16.5159	112.163
chr1:157026368-157029779	chr1:156984887-157050611	10.9445	16.0553	10.3654	14.0438	106.164
chr1:157037137-157040161	chr1:156984887-157050611	107.633	89.3052	88.1499	73.1905	32.2798
chr1:157046207-157050611	chr1:156984887-157050611	100.957	136.596	62.2255	62.4743	129.935
chr1:159989668-159994284	chr1:159989668-160027011	76.8519	46.7146	8.17047	20.477	193.879
chr1:159997380-159998569	chr1:159989668-160027011	13.9956	4.21839	10.3654	12.0439	38.3828
chr1:159998770-159999384	chr1:159989668-160027011	20.9377	11.5689	16.4677	7.98978	27.7644
chr1:160007765-160008892	chr1:159989668-160027011	13.1876	12.1962	12.5604	11.0409	39.2389
chr1:160012356-160014039	chr1:159989668-160027011	13.1876	10.761	18.1318	19.4685	54.8064
chr1:160022917-160027011	chr1:159989668-160027011	111.111	61.5699	35.3145	50.8963	234.57
chr1:160043748-160050428	chr1:160043748-160058375	83.0024	80.3013	28.7027	21.4297	274.227
chr1:160050835-160051457	chr1:160043748-160058375	10.9445	14.6201	9.17344	3.68759	37.3742
chr1:160051892-160058375	chr1:160043748-160058375	42.3722	45.0987	11.3684	21.3332	106.164
chr1:164061092-164065921	chr1:164061092-164090392	43.2284	29.7594	52.3172	64.9464	168.622
chr1:164067385-164083758	chr1:164061092-164090392	31.7035	16.6683	39.4196	22.6217	77.4763
chr1:164089842-164090392	chr1:164061092-164090392	7.16751	0.436162	4.59409	11.8006	8.99274
chr1:165690903-165691802	chr1:165690903-165725481	16.4677	15.428	20.706	25.2724	9.75247
chr1:165698940-165702905	chr1:165690903-165725481	64.3219	51.2321	98.0554	163.69	122.838
chr1:165703214-165703838	chr1:165690903-165725481	23.2829	28.4255	25.2242	22.0426	27.7644
chr1:165705160-165712190	chr1:165690903-165725481	57.8915	32.712	57.708	80.5785	73.9503
chr1:165716630-165719397	chr1:165690903-165725481	54.9899	43.8585	53.9502	50.0401	71.8566
chr1:165724956-165725481	chr1:165690903-165725481	25.8514	13.7639	18.1318	10.9927	11.1877
chr1:165927074-165936174	chr1:165927074-165948658	61.7533	65.3304	11.3684	18.6606	45.4261
chr1:165946930-165948658	chr1:165927074-165948658	21.9462	53.0968	14.4195	16.7165	15.8547
chr1:170923177-170923733	chr1:170923177-170951013	14.8035	7.56307	13.4166	6.80335	15.8547
chr1:170924104-170936488	chr1:170923177-170951013	17.095	14.6201	14.4195	9.60569	107.153
chr1:170938532-170940075	chr1:170923177-170951013	19.4203	14.6201	15.428	13.2359	47.9465
chr1:170940838-170942383	chr1:170923177-170951013	29.1294	32.0848	25.2242	22.2376	49.1357
chr1:170949130-170951013	chr1:170923177-170951013	32.5597	35.6619	36.9475	37.1792	44.2369
chr1:170972808-170976901	chr1:170972808-171007357	35.0856	24.7153	5.82875	23.755	98.4028
chr1:170981621-170985627	chr1:170972808-171007357	37.131	18.8129	4.59409	10.9927	75.7667
chr1:170992156-170993525	chr1:170972808-171007357	14.8035	5.98108	8.17047	13.0042	31.223
chr1:170997259-170999275	chr1:170972808-171007357	43.2284	89.3052	115.875	84.6836	26.5241
chr1:171005279-171007357	chr1:170972808-171007357	24.9952	46.7146	54.6114	33.7971	77.4763
chr1:171606404-171607907	chr1:171606404-171661672	41.516	30.5674	41.1376	34.8539	55.8149
chr1:171615941-171616890	chr1:171606404-171661672	11.7524	5.98108	17.2757	9.8007	23.4296
chr1:171617873-171620904	chr1:171606404-171661672	65.1781	34.8057	51.5093	38.6599	59.5245
chr1:171628922-171632536	chr1:171606404-171661672	40.6598	37.5266	51.5093	47.7997	13.5633
chr1:171643617-171645143	chr1:171606404-171661672	38.8434	30.5674	19.898	15.708	35.4613
chr1:171646105-171649738	chr1:171606404-171661672	172.204	133.61	24.5147	32.133	255.629
chr1:171658058-171659324	chr1:171606404-171661672	18.6123	33.3365	12.5604	13.6116	11.1877
chr1:171659920-171661672	chr1:171606404-171661672	17.7561	29.7594	28.7027	17.8044	16.9115
chr1:171838579-171842332	chr1:171838579-171852427	92.1027	118.073	86.5284	56.3238	201.38
chr1:171843242-171845998	chr1:171838579-171852427	35.0856	62.9065	60.793	39.9484	73.0458
chr1:171847380-171850736	chr1:171838579-171852427	46.5623	43.3807	47.7515	43.7061	118.268
chr1:171851854-171852427	chr1:171838579-171852427	10.9445	9.32576	10.3654	19.9462	13.5633
chr1:173622188-173623168	chr1:173622188-173635932	13.9956	7.56307	13.4166	12.8036	21.285
chr1:173625927-173627791	chr1:173622188-173635932	12.3797	12.9559	13.4166	17.5727	47.1385
chr1:173629320-173635932	chr1:173622188-173635932	25.8514	21.582	23.6586	28.7509	123.827
chr1:175624502-175629366	chr1:175624502-175661439	43.2284	39.8037	44.4176	48.376	117.259
chr1:175631004-175635172	chr1:175624502-175661439	30.1379	32.0848	25.2242	42.8499	216.096
chr1:175635929-175647198	chr1:175624502-175661439	18.6123	21.1382	18.1318	29.3782	81.9145
chr1:175658005-175661439	chr1:175624502-175661439	11.7524	3.06588	6.98404	25.668	89.1529
chr1:176792385-176793189	chr1:176792385-176825974	10.9445	17.4762	11.3684	19.1886	28.8977
chr1:176800145-176802248	chr1:176792385-176825974	40.6598	55.6681	55.4676	73.9985	104.3
chr1:176808396-176808971	chr1:176792385-176825974	18.6123	20.4288	18.1318	5.22135	18.9597
chr1:176810438-176811157	chr1:176792385-176825974	10.9445	23.2829	18.1318	13.0042	20.093
chr1:176811962-176815741	chr1:176792385-176825974	154.472	101.158	107.814	126.7	113.976
chr1:176818228-176819881	chr1:176792385-176825974	14.8035	9.95303	11.3684	21.3332	44.2369
chr1:176823313-176825974	chr1:176792385-176825974	37.9872	56.4761	23.6586	25.2724	27.7644
chr1:180191921-180192446	chr1:180191921-180201660	15.6115	20.4288	33.7489	24.7635	8.99274
chr1:180195096-180201660	chr1:180191921-180201660	24.139	36.7668	13.4166	10.0013	219.523
chr1:180386061-180389018	chr1:180386061-180405283	136.215	132.181	75.1877	97.6913	169.247
chr1:180389371-180394052	chr1:180386061-180405283	68.0314	46.7146	43.6097	45.5226	56.6229
chr1:180400753-180402747	chr1:180386061-180405283	37.9872	48.76	44.4176	52.1365	65.7061
chr1:180402948-180405283	chr1:180386061-180405283	71.6134	77.6287	61.5699	48.376	36.518
chr1:180528868-180531671	chr1:180528868-180548859	10.1847	12.9559	5.82875	11.4166	49.9919
chr1:180535113-180535902	chr1:180528868-180548859	7.16751	9.95303	17.2757	16.1035	29.9544
chr1:180536502-180537725	chr1:180528868-180548859	12.3797	12.9559	23.6586	19.2368	44.2369
chr1:180538141-180538695	chr1:180528868-180548859	12.3797	5.17312	14.4195	9.374	36.518
chr1:180538939-180544193	chr1:180528868-180548859	24.9952	20.4288	56.2273	73.8035	190.529
chr1:180545282-180547054	chr1:180528868-180548859	20.9377	22.39	27.945	51.758	67.5226
chr1:180547364-180548859	chr1:180528868-180548859	27.417	14.6201	11.3684	31.7517	13.5633
chr1:180810525-180815405	chr1:180810525-180830790	128.55	150.076	191.551	199.747	214.407
chr1:180821418-180827956	chr1:180810525-180830790	13.1876	14.6201	13.4166	19.2368	163.69
chr1:180828957-180830790	chr1:180810525-180830790	29.1294	21.582	31.9324	19.4685	67.5226
chr1:181209425-181213638	chr1:181209425-181261335	126.124	96.3071	105.769	140.074	91.871
chr1:181225705-181228718	chr1:181209425-181261335	30.1379	40.9086	69.9919	106.393	41.2843
chr1:181228943-181229514	chr1:181209425-181261335	13.9956	12.9559	19.898	23.9556	18.9597
chr1:181230395-181233320	chr1:181209425-181261335	40.6598	58.4876	59.9851	75.815	16.9115
chr1:181233815-181235759	chr1:181209425-181261335	22.5734	14.6201	27.0889	34.9021	29.9544
chr1:181236205-181238444	chr1:181209425-181261335	27.417	22.39	37.8037	48.8082	79.2446
chr1:181245965-181247968	chr1:181209425-181261335	20.9377	16.0553	40.2758	37.1792	61.1886
chr1:181255696-181258519	chr1:181209425-181261335	39.6513	40.4282	41.9938	46.9435	58.287
chr1:181259358-181261335	chr1:181209425-181261335	17.095	7.56307	13.4166	12.8036	60.3807
chr1:181839443-181844002	chr1:181839443-181862749	75.62	72.009	56.2273	73.9985	73.9503
chr1:181847529-181848190	chr1:181839443-181862749	4.87402	17.4762	21.7627	11.8006	24.334
chr1:181851478-181854944	chr1:181839443-181862749	107.633	144.266	149.212	171.869	110.25
chr1:181859096-181862749	chr1:181839443-181862749	109.874	153.712	106.345	129.175	168.066
chr1:192077582-192080280	chr1:192077582-192093291	35.0856	39.8037	72.2379	59.8044	44.2369
chr1:192081274-192082021	chr1:192077582-192093291	3.44435	4.21839	8.17047	10.6087	42.1888
chr1:192084499-192093291	chr1:192077582-192093291	11.7524	10.761	13.4166	13.8121	62.0448
chr1:193159766-193160837	chr1:193159766-193208618	39.6513	24.7153	33.7489	25.8996	10.5604
chr1:193172166-193174641	chr1:193159766-193208618	109.874	63.7145	87.3364	84.3363	79.2446
chr1:193177517-193177903	chr1:193159766-193208618	15.6115	20.4288	25.2242	15.903	14.1906
chr1:193179008-193182960	chr1:193159766-193208618	43.2284	26.9082	0.436162	14.4678	47.9465
chr1:193187559-193193019	chr1:193159766-193208618	38.8434	20.4288	9.17344	11.4166	58.287
chr1:193198014-193202885	chr1:193159766-193208618	114.312	93.7357	112.973	122.11	166.117
chr1:193206755-193208618	chr1:193159766-193208618	13.9956	45.9066	54.6114	45.7543	95.8293
chr1:195170275-195171050	chr1:195170275-195186440	14.8035	9.32576	11.3684	5.26958	22.1894
chr1:195173017-195178766	chr1:195170275-195186440	11.7524	10.761	14.4195	6.80335	122.838
chr1:195183658-195186440	chr1:195170275-195186440	13.9956	21.1382	11.3684	11.0409	269.095
chr10:7823510-7826044	chr10:7823510-7852869	117.691	115.414	0.436162	14.8518	89.1529
chr10:7831661-7837786	chr10:7823510-7852869	98.9599	72.7184	28.7027	19.9462	229.616
chr10:7838531-7844006	chr10:7823510-7852869	66.1384	40.4282	47.7515	34.9021	113.168
chr10:7844769-7845265	chr10:7823510-7852869	14.8035	11.5689	14.4195	10.6087	27.7644
chr10:7846463-7849023	chr10:7823510-7852869	32.5597	50.3759	46.0873	42.042	154.944
chr10:7849588-7850444	chr10:7823510-7852869	10.9445	12.9559	5.82875	10.0013	7.36252
chr10:7851271-7851899	chr10:7823510-7852869	22.5734	9.32576	10.3654	5.64806	10.5604
chr10:7852373-7852869	chr10:7823510-7852869	10.1847	9.95303	8.17047	8.41926	12.7554
chr10:13963269-13969350	chr10:13963269-13995126	96.8662	95.0214	117.872	147.876	141.639
chr10:13981841-13984960	chr10:13963269-13995126	175.448	181.505	164.301	126.353	116.022
chr10:13986606-13988509	chr10:13963269-13995126	23.2829	30.5674	25.2242	21.3332	49.9919
chr10:13992807-13995126	chr10:13963269-13995126	21.9462	32.712	12.5604	11.8006	37.3742
chr10:14034273-14036049	chr10:14034273-14060777	12.3797	20.4288	16.4677	12.8036	63.2822
chr10:14037492-14038169	chr10:14034273-14060777	9.55746	7.56307	12.5604	14.0438	7.36252
chr10:14041886-14047538	chr10:14034273-14060777	23.2829	24.7153	42.8017	57.2841	77.4763
chr10:14054450-14056784	chr10:14034273-14060777	25.8514	23.9073	13.4166	16.1035	66.5623
chr10:14057369-14058843	chr10:14034273-14060777	37.131	33.3365	13.4166	18.3806	43.0449
chr10:14059168-14060777	chr10:14034273-14060777	10.9445	18.8129	11.3684	19.2368	41.2843
chr10:22283273-22283867	chr10:22283273-22308459	11.7524	5.98108	4.59409	15.6597	14.1906
chr10:22293391-22293953	chr10:22283273-22308459	14.8035	8.37103	0.436162	4.69055	15.0468
chr10:22296819-22304659	chr10:22283273-22308459	24.9952	21.582	39.4196	16.5159	98.4028
chr10:22305460-22308459	chr10:22283273-22308459	35.9418	53.5745	72.8991	85.9693	145.201
chr10:40443054-40453843	chr10:40443054-40530118	48.5594	55.6681	109.295	83.8756	14.1906
chr10:40461399-40463145	chr10:40443054-40530118	30.7991	55.1904	57.708	38.0836	18.9597
chr10:40475014-40480124	chr10:40443054-40530118	37.131	51.7098	53.9502	47.5708	77.4763
chr10:40488749-40490345	chr10:40443054-40530118	42.3722	28.4255	46.8953	48.376	11.9474
chr10:40495204-40503049	chr10:40443054-40530118	43.2284	48.147	83.4318	98.7282	12.7554
chr10:40513854-40519315	chr10:40443054-40530118	25.8514	51.2321	84.9125	146.639	11.1877
chr10:40521902-40530118	chr10:40443054-40530118	30.1379	90.2096	91.676	71.7099	8.56604
chr10:41885678-41895626	chr10:41885678-41900784	30.1379	13.7639	26.2327	28.0415	86.3477
chr10:41896583-41897386	chr10:41885678-41900784	20.2765	21.1382	14.4195	19.9462	24.334
chr10:41899281-41900784	chr10:41885678-41900784	19.4203	14.6201	18.1318	28.4738	15.8547
chr10:43723093-43723723	chr10:43723093-43760499	26.7076	35.6619	21.7627	22.8988	27.7644
chr10:43727331-43728128	chr10:43723093-43760499	17.095	21.582	19.898	14.8518	16.9115
chr10:43737355-43741712	chr10:43723093-43760499	86.1527	72.009	106.345	125.697	41.2843
chr10:43742018-43745107	chr10:43723093-43760499	28.2732	32.0848	25.2242	22.6217	88.2967
chr10:43745483-43747554	chr10:43723093-43760499	42.3722	40.9086	10.3654	15.095	45.4261
chr10:43748442-43749058	chr10:43723093-43760499	27.417	12.1962	6.98404	14.8518	18.9597
chr10:43750297-43753822	chr10:43723093-43760499	32.5597	31.4236	28.7027	34.9021	84.6354
chr10:43756917-43759455	chr10:43723093-43760499	44.0419	32.0848	66.9436	61.8016	60.3807
chr10:43759777-43760499	chr10:43723093-43760499	23.2829	33.9977	21.7627	24.563	31.223
chr10:43805813-43806455	chr10:43805813-43829301	6.40778	3.06588	5.82875	8.84597	5.17312
chr10:43808191-43809064	chr10:43805813-43829301	24.139	18.2842	8.17047	10.9927	25.6197
chr10:43813539-43816516	chr10:43805813-43829301	11.7524	22.39	12.5604	11.4166	95.8293
chr10:43817085-43820189	chr10:43805813-43829301	35.9418	55.1904	22.8024	34.6533	173.156
chr10:43823083-43829301	chr10:43805813-43829301	35.0856	24.7153	10.3654	12.0439	75.7667
chr10:53974661-53975201	chr10:53974661-54019291	8.7495	9.32576	11.3684	15.903	12.7554
chr10:53983324-53984730	chr10:53974661-54019291	19.4203	9.95303	6.98404	13.0042	41.2843
chr10:53985155-53986056	chr10:53974661-54019291	3.44435	8.37103	8.17047	9.60569	24.334
chr10:53989230-53989872	chr10:53974661-54019291	24.9952	15.428	15.428	13.8121	18.9597
chr10:53990199-53990776	chr10:53974661-54019291	26.7076	17.4762	18.1318	18.6123	20.093
chr10:53995444-53996069	chr10:53974661-54019291	8.7495	16.6683	11.3684	14.2388	22.1894
chr10:53997308-53998338	chr10:53974661-54019291	7.16751	18.2842	5.82875	14.9	25.6197
chr10:54003778-54017980	chr10:53974661-54019291	34.3762	62.4261	104.105	78.9171	75.7667
chr10:54018581-54019291	chr10:53974661-54019291	10.1847	15.428	16.4677	16.1035	24.334
chr10:54034396-54036691	chr10:54034396-54077948	17.095	20.4288	24.5147	23.7068	56.6229
chr10:54037509-54041895	chr10:54034396-54077948	100.957	99.7849	97.2957	88.3931	76.4395
chr10:54053453-54054787	chr10:54034396-54077948	13.9956	12.9559	14.4195	18.3806	40.0951
chr10:54055000-54055755	chr10:54034396-54077948	16.4677	9.32576	22.8024	12.0439	29.9544
chr10:54060107-54061003	chr10:54034396-54077948	24.9952	19.6208	14.4195	16.1035	25.6197
chr10:54062115-54062947	chr10:54034396-54077948	11.7524	15.428	20.706	17.3239	35.4613
chr10:54065523-54066420	chr10:54034396-54077948	10.1847	18.2842	19.1404	16.1035	24.334
chr10:54066945-54068788	chr10:54034396-54077948	9.55746	17.4762	13.4166	12.8036	69.184
chr10:54069267-54077948	chr10:54034396-54077948	68.0314	92.8795	116.683	66.7629	105.308
chr10:59878573-59881121	chr10:59878573-59910917	92.1027	106.018	88.1499	95.0696	64.8982
chr10:59884225-59884784	chr10:59878573-59910917	16.4677	11.5689	16.4677	14.8518	10.5604
chr10:59885264-59888140	chr10:59878573-59910917	17.095	21.1382	15.428	31.4718	45.4261
chr10:59895033-59895575	chr10:59878573-59910917	8.7495	5.98108	6.98404	7.98978	13.5633
chr10:59896348-59901932	chr10:59878573-59910917	69.3674	51.2321	46.8953	53.374	148.176
chr10:59906356-59909393	chr10:59878573-59910917	111.111	75.3883	64.7032	48.6077	163.69
chr10:59910424-59910917	chr10:59878573-59910917	15.6115	18.8129	11.3684	7.98978	14.1906
chr10:60147779-60148991	chr10:60147779-60234628	11.7524	9.95303	19.898	13.8121	23.4296
chr10:60149292-60149843	chr10:60147779-60234628	8.7495	9.95303	4.59409	15.095	23.4296
chr10:60150591-60152163	chr10:60147779-60234628	12.3797	19.6208	18.1318	30.1861	12.7554
chr10:60152912-60153512	chr10:60147779-60234628	14.8035	19.6208	5.82875	23.9556	11.1877
chr10:60155795-60156371	chr10:60147779-60234628	17.7561	21.1382	6.98404	11.9956	20.093
chr10:60158742-60172327	chr10:60147779-60234628	35.0856	36.7668	6.98404	16.7647	113.976
chr10:60174742-60177132	chr10:60147779-60234628	8.7495	21.1382	10.3654	12.8036	33.136
chr10:60180941-60181624	chr10:60147779-60234628	5.59983	3.06588	5.82875	9.60569	17.9511
chr10:60187641-60188208	chr10:60147779-60234628	4.87402	3.06588	9.17344	16.7647	14.1906
chr10:60188847-60194928	chr10:60147779-60234628	23.2829	30.5674	10.3654	13.2359	42.1888
chr10:60195181-60195661	chr10:60147779-60234628	23.2829	15.428	9.17344	6.22432	33.136
chr10:60202827-60203447	chr10:60147779-60234628	9.55746	9.32576	4.59409	6.02931	17.9511
chr10:60205701-60207152	chr10:60147779-60234628	10.9445	11.5689	14.4195	16.7647	55.8149
chr10:60207737-60208508	chr10:60147779-60234628	4.87402	4.21839	0.436162	7.98978	20.093
chr10:60209126-60210039	chr10:60147779-60234628	10.1847	5.98108	17.2757	14.4678	16.9115
chr10:60211597-60222213	chr10:60147779-60234628	17.7561	17.4762	6.98404	9.374	175.264
chr10:60228378-60231911	chr10:60147779-60234628	9.55746	13.7639	0.436162	10.0013	124.884
chr10:60232184-60233050	chr10:60147779-60234628	9.55746	4.21839	0.436162	6.02931	35.4613
chr10:60234069-60234628	chr10:60147779-60234628	20.2765	19.6208	11.3684	10.4137	21.285
chr10:62485278-62488088	chr10:62485278-62522249	73.374	60.1374	91.676	96.0583	59.5245
chr10:62500169-62510134	chr10:62485278-62522249	128.55	137.633	143.441	104.348	223.106
chr10:62510421-62513667	chr10:62485278-62522249	44.0419	43.8585	72.2379	69.6645	43.0449
chr10:62520386-62522249	chr10:62485278-62522249	13.9956	7.56307	12.5604	16.1035	53.7213
chr10:67181550-67189964	chr10:67181550-67207134	375.392	356.23	336.082	313.954	254.245
chr10:67200656-67203528	chr10:67181550-67207134	28.2732	33.9977	19.1404	32.941	18.9597
chr10:67204258-67207134	chr10:67181550-67207134	30.7991	23.9073	45.2794	56.0466	75.7667
chr10:68238099-68241803	chr10:68238099-68253463	59.7562	110.45	87.3364	78.9171	270.267
chr10:68246753-68251354	chr10:68238099-68253463	80.9625	99.1122	95.2503	73.0941	103.627
chr10:68252131-68253463	chr10:68238099-68253463	34.3762	12.9559	14.4195	16.7165	46.3306
chr10:68274865-68283649	chr10:68274865-68283649	126.124	111.736	75.1877	80.0022	159.659
chr10:71237050-71240555	chr10:71237050-71259533	62.6578	38.9957	39.4196	29.33	143.588
chr10:71245592-71247994	chr10:71237050-71259533	26.7076	15.428	19.898	8.79774	129.127
chr10:71248414-71249093	chr10:71237050-71259533	5.59983	9.95303	6.98404	3.26088	18.9597
chr10:71257964-71259533	chr10:71237050-71259533	4.06606	5.98108	6.98404	6.02931	61.1886
chr10:80015079-80019800	chr10:80015079-80054868	67.1753	40.9086	34.6051	43.429	64.0902
chr10:80022969-80026108	chr10:80015079-80054868	70.4242	33.9977	27.945	29.33	57.4791
chr10:80031803-80035558	chr10:80015079-80054868	49.3674	40.4282	6.98404	20.7542	130.559
chr10:80038943-80040635	chr10:80015079-80054868	30.1379	27.6176	45.2794	37.623	18.9597
chr10:80049452-80054868	chr10:80015079-80054868	64.3219	86.6808	72.8991	76.0439	22.1894
chr10:80140573-80143320	chr10:80140573-80173966	96.8662	74.1508	96.01	103.48	59.5245
chr10:80147225-80153364	chr10:80140573-80173966	39.6513	37.5266	87.3364	77.9568	39.2389
chr10:80157103-80161759	chr10:80140573-80173966	77.8604	64.5225	70.6531	60.1857	104.3
chr10:80162837-80163481	chr10:80140573-80173966	13.9956	11.5689	14.4195	13.6116	16.9115
chr10:80166850-80169067	chr10:80140573-80173966	135.031	118.649	137.068	133.034	93.5351
chr10:80172359-80173966	chr10:80140573-80173966	89.0061	74.812	92.484	82.395	99.5361
chr10:80575883-80579922	chr10:80575883-80624612	52.9445	57.2358	63.0872	75.007	51.9048
chr10:80588780-80590492	chr10:80575883-80624612	21.9462	26.9082	44.4176	35.7583	43.0449
chr10:80601901-80605036	chr10:80575883-80624612	93.1594	83.1547	75.9957	78.4849	123.827
chr10:80609036-80613086	chr10:80575883-80624612	20.2765	31.4236	36.9475	34.6533	66.5623
chr10:80617659-80619724	chr10:80575883-80624612	31.7035	31.4236	55.4676	54.6596	69.8112
chr10:80621181-80624612	chr10:80575883-80624612	113.352	84.4886	124.488	117.307	84.6354
chr10:80655792-80657105	chr10:80655792-80703687	24.9952	7.56307	14.4195	29.3782	6.17608
chr10:80658285-80659933	chr10:80655792-80703687	32.5597	42.621	42.8017	32.941	40.0951
chr10:80662062-80666433	chr10:80655792-80703687	24.9952	26.9082	33.7489	26.3774	77.4763
chr10:80670442-80671117	chr10:80655792-80703687	4.06606	9.95303	9.17344	7.41075	7.94155
chr10:80675211-80683329	chr10:80655792-80703687	108.67	70.1925	88.1499	85.5398	73.9503
chr10:80684748-80685373	chr10:80655792-80703687	26.7076	21.1382	17.2757	9.60569	18.9597
chr10:80691358-80697836	chr10:80655792-80703687	127.562	116.222	73.7553	85.1131	200.42
chr10:80698197-80703687	chr10:80655792-80703687	60.6124	59.3295	51.5093	56.6711	55.8149
chr10:81161445-81163441	chr10:81161445-81195375	16.4677	20.4288	24.5147	32.328	59.5245
chr10:81166925-81170833	chr10:81161445-81195375	68.0314	67.3758	52.3172	61.8498	117.259
chr10:81174742-81178378	chr10:81161445-81195375	157.238	98.256	106.345	103.772	106.164
chr10:81182193-81183986	chr10:81161445-81195375	49.3674	47.5225	57.0353	54.2301	37.3742
chr10:81191729-81195375	chr10:81161445-81195375	67.1753	69.568	25.2242	46.3788	26.5241
chr10:93159756-93169077	chr10:93159756-93173154	42.3722	55.6681	59.9851	38.0354	29.9544
chr10:93170118-93173154	chr10:93159756-93173154	68.0314	57.2358	63.0872	55.2387	144.594
chr10:96327629-96328426	chr10:96327629-96349947	10.1847	14.6201	10.3654	13.0042	29.9544
chr10:96329357-96335976	chr10:96327629-96349947	48.5594	18.8129	20.706	25.8996	206.152
chr10:96337407-96338066	chr10:96327629-96349947	24.139	12.9559	12.5604	13.0042	15.0468
chr10:96340112-96340723	chr10:96327629-96349947	4.06606	8.37103	16.4677	8.41926	11.1877
chr10:96342452-96343195	chr10:96327629-96349947	13.1876	4.21839	11.3684	3.68759	16.9115
chr10:96348783-96349947	chr10:96327629-96349947	20.2765	16.0553	15.428	10.9927	32.2798
chr10:96368354-96380242	chr10:96368354-96430959	174.397	166.498	125.4	132.458	184.811
chr10:96389895-96392866	chr10:96368354-96430959	20.2765	23.2829	10.3654	10.9927	112.163
chr10:96397861-96402395	chr10:96368354-96430959	37.9872	26.052	16.4677	20.477	96.6828
chr10:96406033-96409452	chr10:96368354-96430959	54.1337	52.5178	63.9434	61.8498	120.112
chr10:96421338-96422601	chr10:96368354-96430959	16.4677	13.7639	18.1318	8.41926	34.1927
chr10:96430392-96430959	chr10:96368354-96430959	13.1876	12.9559	12.5604	11.8006	8.99274
chr10:96586578-96587470	chr10:96586578-96625591	34.3762	19.6208	14.4195	16.7647	23.4296
chr10:96587773-96589169	chr10:96586578-96625591	19.4203	18.2842	27.0889	11.4166	34.1927
chr10:96595010-96596183	chr10:96586578-96625591	10.1847	10.761	12.5604	14.9	33.136
chr10:96597444-96598532	chr10:96586578-96625591	22.5734	4.21839	16.4677	16.5159	34.1927
chr10:96605784-96606809	chr10:96586578-96625591	6.40778	8.37103	8.17047	14.0438	21.285
chr10:96615639-96625591	chr10:96586578-96625591	31.7035	45.0987	31.028	34.9021	300.293
chr10:116552454-116553617	chr10:116552454-116583673	30.7991	18.2842	10.3654	28.9459	17.9511
chr10:116557961-116571087	chr10:116552454-116583673	71.6134	49.6162	14.4195	21.9944	193.879
chr10:116579648-116583673	chr10:116552454-116583673	139.777	75.3883	81.7677	92.3033	96.6828
chr10:117826202-117826869	chr10:117826202-117861942	16.4677	11.5689	15.428	14.0438	16.9115
chr10:117827645-117828212	chr10:117826202-117861942	20.9377	18.2842	12.5604	13.6116	17.9511
chr10:117829532-117830829	chr10:117826202-117861942	20.2765	16.0553	11.3684	18.3806	36.518
chr10:117843259-117847223	chr10:117826202-117861942	129.559	90.6391	98.0554	113.4	159.659
chr10:117859597-117861942	chr10:117826202-117861942	52.0883	68.76	84.288	77.6769	69.8112
chr10:118080859-118086387	chr10:118080859-118104382	22.5734	38.236	33.7489	29.3782	117.259
chr10:118087812-118088652	chr10:118080859-118104382	4.87402	7.56307	18.1318	7.98978	28.8977
chr10:118089703-118092490	chr10:118080859-118104382	5.59983	9.95303	9.17344	7.98978	89.1529
chr10:118095118-118097024	chr10:118080859-118104382	8.7495	10.761	19.898	10.0013	41.2843
chr10:118099181-118104382	chr10:118080859-118104382	19.4203	23.9073	31.9324	26.3774	143.588
chr10:120183399-120183970	chr10:120183399-120228193	29.1294	27.6176	17.2757	14.0438	27.7644
chr10:120189051-120191386	chr10:120183399-120228193	68.0314	66.7146	48.3277	33.1842	52.761
chr10:120192518-120194340	chr10:120183399-120228193	25.8514	85.0649	61.5699	25.0435	13.5633
chr10:120200896-120204166	chr10:120183399-120228193	75.62	72.009	88.7744	47.7997	116.022
chr10:120207478-120210598	chr10:120183399-120228193	138.636	189.422	157.71	137.876	84.6354
chr10:120219181-120221943	chr10:120183399-120228193	87.9692	136.596	171.82	105.588	55.8149
chr10:120226375-120228193	chr10:120183399-120228193	47.3702	53.5745	51.5093	54.4307	18.9597
chr10:121470823-121478188	chr10:121470823-121508112	52.0883	45.0987	41.9938	46.1356	186.396
chr10:121487360-121490213	chr10:121470823-121508112	52.9445	14.6201	16.4677	21.9944	154.088
chr10:121500163-121502128	chr10:121470823-121508112	29.1294	37.5266	29.5589	27.9933	58.287
chr10:121504482-121508112	chr10:121470823-121508112	85.2966	58.4876	81.7677	76.2445	39.2389
chr10:128408782-128412646	chr10:128408782-128460186	44.0419	67.3758	53.9502	68.8565	123.827
chr10:128424588-128425894	chr10:128408782-128460186	20.9377	32.0848	31.9324	31.4718	25.6197
chr10:128432377-128440583	chr10:128408782-128460186	19.4203	27.6176	13.4166	8.41926	126.7
chr10:128448205-128448891	chr10:128408782-128460186	9.55746	11.5689	21.7627	13.0042	10.5604
chr10:128457996-128460186	chr10:128408782-128460186	68.0314	59.3295	35.3145	65.9549	43.0449
chr10:128523790-128527455	chr10:128523790-128550224	151.265	125.697	99.9656	108.21	86.3477
chr10:128535005-128537325	chr10:128523790-128550224	74.5632	43.3807	79.0978	59.3777	92.679
chr10:128545995-128550224	chr10:128523790-128550224	214.407	233.068	227.25	226.434	129.935
chr10:130318557-130319958	chr10:130318557-130342849	18.6123	12.9559	30.3668	27.2336	40.0951
chr10:130321979-130325170	chr10:130318557-130342849	33.52	56.4761	64.7032	57.3323	145.201
chr10:130330170-130331987	chr10:130318557-130342849	10.1847	32.712	25.2242	23.755	32.2798
chr10:130335101-130339654	chr10:130318557-130342849	41.516	55.1904	109.295	88.8226	86.9722
chr10:130340143-130341177	chr10:130318557-130342849	13.1876	9.95303	17.2757	17.8044	28.8977
chr10:130341470-130342849	chr10:130318557-130342849	13.9956	9.95303	12.5604	12.6086	35.4613
chr11:6519041-6521707	chr11:6519041-6589359	40.6598	53.5745	43.6097	47.9947	59.5245
chr11:6522457-6524649	chr11:6519041-6589359	38.8434	26.9082	16.4677	23.9556	43.0449
chr11:6526291-6530103	chr11:6519041-6589359	241.428	167.292	221.575	166.117	76.4395
chr11:6539286-6539832	chr11:6519041-6589359	5.59983	11.5689	11.3684	9.8007	8.99274
chr11:6545570-6548257	chr11:6519041-6589359	98.0554	92.255	93.9646	108.21	121.253
chr11:6558431-6563237	chr11:6519041-6589359	66.1384	77.0042	80.482	82.1944	86.3477
chr11:6575646-6577919	chr11:6519041-6589359	14.8035	15.428	14.4195	6.02931	41.2843
chr11:6580844-6581754	chr11:6519041-6589359	7.79477	14.6201	8.17047	12.6086	27.7644
chr11:6582213-6582754	chr11:6519041-6589359	15.6115	21.582	9.17344	16.7647	17.9511
chr11:6585422-6589359	chr11:6519041-6589359	46.5623	20.4288	48.3277	41.3326	120.112
chr11:11500244-11502846	chr11:11500244-11529916	24.139	19.6208	12.5604	14.8518	52.761
chr11:11504591-11507303	chr11:11500244-11529916	61.7533	48.147	12.5604	13.2359	96.6828
chr11:11508789-11510033	chr11:11500244-11529916	18.6123	20.4288	12.5604	18.6606	14.1906
chr11:11511113-11514189	chr11:11500244-11529916	26.7076	13.7639	37.8037	33.1842	40.0951
chr11:11514500-11515706	chr11:11500244-11529916	8.7495	6.75512	19.1404	15.6597	24.334
chr11:11516126-11517176	chr11:11500244-11529916	3.44435	16.0553	14.4195	13.2359	27.7644
chr11:11517623-11524714	chr11:11500244-11529916	28.2732	21.582	24.5147	29.6071	90.0091
chr11:11525353-11525853	chr11:11500244-11529916	8.7495	14.6201	21.7627	17.5244	21.285
chr11:11527978-11529916	chr11:11500244-11529916	35.9418	40.4282	33.7489	47.1868	49.9919
chr11:11684691-11698094	chr11:11684691-11699964	206.808	130.711	172.961	252.491	218.225
chr11:11699344-11699964	chr11:11684691-11699964	18.6123	24.7153	13.4166	22.0426	12.7554
chr11:11714171-11718197	chr11:11714171-11789332	54.9899	55.1904	47.7515	71.0487	59.5245
chr11:11720064-11720618	chr11:11714171-11789332	7.79477	14.6201	10.3654	22.8506	22.1894
chr11:11724826-11726970	chr11:11714171-11789332	63.5139	47.5225	0.436162	18.3324	34.1927
chr11:11735102-11737336	chr11:11714171-11789332	25.8514	18.2842	18.1318	23.755	57.4791
chr11:11741386-11744128	chr11:11714171-11789332	23.2829	37.5266	27.945	31.4718	42.1888
chr11:11745596-11746075	chr11:11714171-11789332	13.9956	12.1962	17.2757	17.8044	32.2798
chr11:11748812-11749412	chr11:11714171-11789332	10.9445	6.75512	17.2757	18.6606	16.9115
chr11:11749784-11752548	chr11:11714171-11789332	17.095	13.7639	43.6097	53.4222	69.8112
chr11:11757052-11761367	chr11:11714171-11789332	18.6123	20.4288	22.8024	16.1035	52.761
chr11:11762117-11769253	chr11:11714171-11789332	35.9418	30.5674	37.8037	28.522	73.9503
chr11:11775902-11778225	chr11:11714171-11789332	20.2765	25.4247	6.98404	14.4678	68.3306
chr11:11780491-11781867	chr11:11714171-11789332	13.9956	16.0553	12.5604	17.3239	36.518
chr11:11788158-11789332	chr11:11714171-11789332	17.095	20.4288	21.7627	23.4779	29.9544
chr11:16955463-16957906	chr11:16955463-17013516	28.2732	24.7153	56.2273	70.0402	104.3
chr11:16968678-16970754	chr11:16955463-17013516	32.5597	13.7639	62.2255	32.3762	63.2822
chr11:16976256-16979751	chr11:16955463-17013516	44.0419	85.0649	92.484	76.6684	186.396
chr11:16983106-16983684	chr11:16955463-17013516	14.8035	9.95303	10.3654	12.0439	18.9597
chr11:16986838-16988704	chr11:16955463-17013516	19.4203	20.4288	31.9324	32.3762	50.8481
chr11:16999620-17009789	chr11:16955463-17013516	52.9445	72.7184	168.247	132.458	73.0458
chr11:17011313-17013516	chr11:16955463-17013516	17.7561	11.5689	16.4677	15.095	42.1888
chr11:22835728-22836296	chr11:22835728-22873200	16.4677	31.4236	12.5604	17.5244	14.1906
chr11:22837768-22838752	chr11:22835728-22873200	21.9462	24.7153	26.2327	31.7517	24.334
chr11:22839983-22861298	chr11:22835728-22873200	42.3722	38.9957	31.9324	47.7997	24.334
chr11:22871269-22873200	chr11:22835728-22873200	61.7533	53.0968	27.945	52.3654	21.285
chr11:23681540-23684242	chr11:23681540-23705937	17.095	3.06588	31.028	28.522	114.985
chr11:23686008-23689765	chr11:23681540-23705937	25.8514	20.4288	21.7627	28.9459	95.8293
chr11:23694819-23696742	chr11:23681540-23705937	37.131	52.5178	41.1376	24.8118	71.0004
chr11:23697619-23701246	chr11:23681540-23705937	18.6123	12.9559	30.3668	19.6691	84.6354
chr11:23704500-23705937	chr11:23681540-23705937	46.5623	58.4876	8.17047	10.9927	10.5604
chr11:23734031-23734908	chr11:23734031-23780164	11.7524	6.75512	15.428	18.6123	6.60279
chr11:23742127-23742678	chr11:23734031-23780164	12.3797	6.75512	15.428	15.6597	11.1877
chr11:23747131-23747720	chr11:23734031-23780164	4.06606	17.4762	11.3684	12.8036	16.9115
chr11:23748376-23748940	chr11:23734031-23780164	8.7495	17.4762	6.98404	8.79774	24.334
chr11:23752209-23756409	chr11:23734031-23780164	26.7076	23.9073	18.1318	25.4729	116.022
chr11:23757349-23757911	chr11:23734031-23780164	12.3797	11.5689	9.17344	11.0409	34.1927
chr11:23759932-23760453	chr11:23734031-23780164	4.87402	15.428	17.2757	11.9956	9.75247
chr11:23761672-23765121	chr11:23734031-23780164	14.8035	22.39	35.3145	24.8118	59.5245
chr11:23765397-23773004	chr11:23734031-23780164	111.919	116.883	143.441	150.701	224.823
chr11:23778363-23780164	chr11:23734031-23780164	6.40778	18.8129	15.428	12.6086	68.3306
chr11:24129034-24130343	chr11:24129034-24156486	24.139	14.6201	10.3654	17.5727	24.334
chr11:24130905-24131747	chr11:24129034-24156486	28.2732	22.39	26.2327	18.6123	22.1894
chr11:24132592-24133239	chr11:24129034-24156486	27.417	11.5689	14.4195	6.80335	8.99274
chr11:24137024-24144429	chr11:24129034-24156486	25.8514	19.6208	23.6586	27.2336	62.0448
chr11:24148470-24149146	chr11:24129034-24156486	8.7495	12.9559	6.98404	17.5244	21.285
chr11:24150938-24151530	chr11:24129034-24156486	8.7495	15.428	9.17344	17.5727	15.8547
chr11:24152338-24152925	chr11:24129034-24156486	9.55746	16.6683	10.3654	17.5244	15.8547
chr11:24154835-24156486	chr11:24129034-24156486	19.4203	16.0553	12.5604	21.3332	47.1385
chr11:24234904-24236544	chr11:24234904-24260511	11.7524	23.9073	24.5147	21.3332	81.9145
chr11:24238680-24248719	chr11:24234904-24260511	35.0856	36.323	70.6531	70.7013	117.259
chr11:24251752-24252352	chr11:24234904-24260511	21.9462	17.4762	24.5147	20.5253	26.5241
chr11:24252992-24260511	chr11:24234904-24260511	13.9956	17.4762	14.4195	25.2724	69.184
chr11:30182263-30184082	chr11:30182263-30199428	30.7991	48.76	52.3172	43.7061	31.223
chr11:30184747-30185530	chr11:30182263-30199428	10.1847	16.0553	24.5147	15.6597	20.093
chr11:30186363-30190993	chr11:30182263-30199428	31.7035	29.7594	17.2757	31.5201	45.4261
chr11:30193870-30199428	chr11:30182263-30199428	146.195	122.262	164.301	129.983	155.817
chr11:32532542-32534880	chr11:32532542-32566594	35.9418	26.052	27.0889	38.0836	50.8481
chr11:32538122-32539136	chr11:32532542-32566594	14.8035	17.4762	24.5147	21.3815	21.285
chr11:32540827-32544182	chr11:32532542-32566594	63.5139	32.712	106.345	98.451	74.9588
chr11:32549587-32550921	chr11:32532542-32566594	24.139	16.6683	31.028	28.0415	37.3742
chr11:32553429-32555588	chr11:32532542-32566594	33.52	23.2829	47.7515	52.3654	41.2843
chr11:32556970-32560468	chr11:32532542-32566594	45.7061	50.3759	90.3903	105.865	36.518
chr11:32560714-32566594	chr11:32532542-32566594	9.55746	12.1962	26.2327	25.4729	21.285
chr11:34767017-34776815	chr11:34767017-34784920	89.0061	74.1508	52.3172	51.2803	116.022
chr11:34777027-34777848	chr11:34767017-34784920	15.6115	17.4762	14.4195	15.903	32.2798
chr11:34778210-34781120	chr11:34767017-34784920	24.9952	40.4282	52.3172	47.1868	31.223
chr11:34781825-34784920	chr11:34767017-34784920	129.559	106.729	81.29	93.7839	152.898
chr11:44468558-44473661	chr11:44468558-44499485	115.646	99.1122	96.01	94.4451	182.38
chr11:44474353-44477158	chr11:44468558-44499485	35.9418	13.7639	19.1404	26.2809	97.4907
chr11:44477581-44481157	chr11:44468558-44499485	17.7561	17.4762	13.4166	10.0013	58.287
chr11:44493563-44499485	chr11:44468558-44499485	41.516	45.9066	19.1404	27.1853	51.9048
chr11:44518167-44521464	chr11:44518167-44547557	98.9599	78.4366	68.5595	71.6616	78.4366
chr11:44524006-44524592	chr11:44518167-44547557	19.4203	21.1382	8.17047	12.6086	12.7554
chr11:44525834-44527788	chr11:44518167-44547557	39.6513	53.0968	13.4166	8.41926	102.438
chr11:44528138-44530216	chr11:44518167-44547557	25.8514	35.6619	25.2242	30.8473	94.7726
chr11:44538802-44541355	chr11:44518167-44547557	43.2284	45.0987	53.9502	42.4687	57.4791
chr11:44542633-44547557	chr11:44518167-44547557	38.8434	42.621	46.8953	46.3306	92.679
chr11:44611002-44611558	chr11:44611002-44641643	9.55746	14.6201	18.1318	8.84597	18.9597
chr11:44611839-44614218	chr11:44611002-44641643	25.8514	14.6201	8.17047	11.0409	111.306
chr11:44614969-44615470	chr11:44611002-44641643	6.40778	5.17312	5.82875	4.26662	16.9115
chr11:44615741-44622034	chr11:44611002-44641643	29.1294	26.9082	18.1318	24.7635	290.316
chr11:44622276-44626035	chr11:44611002-44641643	15.6115	14.6201	19.898	19.6691	203.24
chr11:44632123-44634251	chr11:44611002-44641643	18.6123	7.56307	21.7627	14.4678	69.8112
chr11:44636133-44636734	chr11:44611002-44641643	13.1876	9.32576	6.98404	6.02931	8.99274
chr11:44641090-44641643	chr11:44611002-44641643	7.16751	3.06588	6.98404	7.21574	9.75247
chr11:44742016-44747928	chr11:44742016-44775817	10.9445	3.06588	6.98404	8.79774	173.156
chr11:44757451-44757965	chr11:44742016-44775817	13.9956	4.21839	9.17344	14.4678	11.1877
chr11:44759032-44759583	chr11:44742016-44775817	18.6123	17.4762	0.436162	11.8006	17.9511
chr11:44759979-44768097	chr11:44742016-44775817	35.9418	26.9082	8.17047	12.8036	150.652
chr11:44774442-44775817	chr11:44742016-44775817	10.9445	5.98108	13.4166	13.2359	23.4296
chr11:46286147-46287919	chr11:46286147-46327209	31.7035	47.5225	50.6531	36.6145	49.9919
chr11:46299212-46299827	chr11:46286147-46327209	15.6115	27.6176	24.5147	22.8988	26.5241
chr11:46300155-46301021	chr11:46286147-46327209	20.9377	19.6208	24.5147	16.5159	32.2798
chr11:46303914-46315115	chr11:46286147-46327209	50.2236	46.7146	35.3145	34.0459	89.1529
chr11:46325609-46327209	chr11:46286147-46327209	25.8514	18.8129	29.5589	30.4151	42.1888
chr11:48816109-48819034	chr11:48816109-48873534	146.195	148.605	142.876	136.444	112.163
chr11:48823143-48823561	chr11:48816109-48873534	20.2765	19.6208	15.428	17.8044	9.75247
chr11:48833087-48834764	chr11:48816109-48873534	67.1753	64.5225	59.1771	52.3654	50.8481
chr11:48835808-48845409	chr11:48816109-48873534	15.6115	23.9073	16.4677	7.61131	111.306
chr11:48852665-48858180	chr11:48816109-48873534	58.9	39.8037	23.6586	36.6145	73.0458
chr11:48869601-48873534	chr11:48816109-48873534	151.265	188.715	123.202	154.088	131.519
chr11:49048823-49054045	chr11:49048823-49095114	152.274	105.308	79.0978	71.0969	149.56
chr11:49054384-49054951	chr11:49048823-49095114	11.7524	19.6208	16.4677	17.5727	14.1906
chr11:49059391-49064984	chr11:49048823-49095114	28.2732	65.9067	46.0873	30.1861	40.0951
chr11:49075186-49089623	chr11:49048823-49095114	45.7061	85.0649	87.3364	54.6596	7.36252
chr11:49092763-49095114	chr11:49048823-49095114	41.516	37.5266	23.6586	33.1842	59.5245
chr11:49236946-49238826	chr11:49236946-49253768	51.2321	45.9066	43.6097	44.0902	35.4613
chr11:49239658-49253768	chr11:49236946-49253768	55.9984	45.0987	37.8037	44.0902	61.1886
chr11:51577051-51579016	chr11:51577051-51651659	13.1876	12.1962	18.1318	14.9	71.8566
chr11:51583461-51585826	chr11:51577051-51651659	151.265	156.478	168.247	197.779	154.088
chr11:51594732-51595542	chr11:51577051-51651659	11.7524	7.56307	19.898	19.7173	18.9597
chr11:51604996-51608139	chr11:51577051-51651659	129.559	148.029	154.088	163.69	92.679
chr11:51614945-51616243	chr11:51577051-51651659	54.9899	36.323	41.9938	35.99	24.334
chr11:51618727-51621219	chr11:51577051-51651659	61.7533	62.9065	79.0978	82.8189	13.5633
chr11:51631615-51634122	chr11:51577051-51651659	26.7076	26.052	46.8953	65.5593	16.9115
chr11:51634358-51639587	chr11:51577051-51651659	98.0554	153.712	139.393	149.032	104.3
chr11:51643089-51645591	chr11:51577051-51651659	63.5139	25.4247	59.9851	62.4743	26.5241
chr11:51646493-51647810	chr11:51577051-51651659	40.6598	29.7594	21.7627	27.1371	26.5241
chr11:51649804-51651659	chr11:51577051-51651659	16.4677	10.761	27.0889	32.328	16.9115
chr11:53296665-53302149	chr11:53296665-53353538	160.473	130.135	177.163	141.687	106.164
chr11:53306636-53309941	chr11:53296665-53353538	56.8546	59.3295	43.6097	29.8077	106.164
chr11:53310821-53311667	chr11:53296665-53353538	16.4677	5.98108	14.4195	13.8121	32.2798
chr11:53312020-53313929	chr11:53296665-53353538	10.9445	16.6683	14.4195	17.5727	64.8982
chr11:53324083-53325629	chr11:53296665-53353538	46.5623	31.4236	67.7515	47.9947	10.5604
chr11:53331569-53333382	chr11:53296665-53353538	24.139	29.7594	6.98404	12.0439	49.9919
chr11:53340706-53344645	chr11:53296665-53353538	20.9377	19.6208	35.3145	28.2732	122.838
chr11:53349614-53353538	chr11:53296665-53353538	234.949	223.605	233.297	226.06	139.393
chr11:54754828-54758927	chr11:54754828-54809498	16.4677	12.1962	24.5147	23.4779	33.136
chr11:54762510-54765451	chr11:54754828-54809498	109.874	87.4887	58.6683	65.9549	37.3742
chr11:54773611-54780023	chr11:54754828-54809498	68.0314	92.255	48.3277	43.7061	66.5623
chr11:54782725-54783495	chr11:54754828-54809498	35.9418	49.6162	10.3654	13.8121	23.4296
chr11:54786079-54788528	chr11:54754828-54809498	59.7562	53.0968	69.0372	77.6769	68.3306
chr11:54800592-54803118	chr11:54754828-54809498	32.5597	46.7146	57.708	55.5158	10.5604
chr11:54806813-54809498	chr11:54754828-54809498	47.3702	109.69	112.343	82.6239	118.268
chr11:55096605-55100921	chr11:55096605-55138030	34.3762	16.6683	15.428	22.6217	71.8566
chr11:55112592-55115044	chr11:55096605-55138030	38.8434	48.76	45.2794	61.0418	63.2822
chr11:55116424-55118298	chr11:55096605-55138030	18.6123	29.7594	23.6586	33.5682	10.5604
chr11:55119452-55122534	chr11:55096605-55138030	63.5139	66.7146	54.6114	58.3353	79.2446
chr11:55130301-55133211	chr11:55096605-55138030	20.9377	21.582	22.8024	25.8996	160.668
chr11:55135815-55138030	chr11:55096605-55138030	13.9956	40.4282	38.6117	42.042	122.838
chr11:61638118-61640150	chr11:61638118-61670343	26.7076	29.7594	14.4195	13.6116	93.5351
chr11:61644598-61649964	chr11:61638118-61670343	20.9377	19.6208	15.428	6.22432	133.41
chr11:61650324-61656629	chr11:61638118-61670343	43.2284	41.7648	41.9938	22.2376	221.394
chr11:61656895-61658449	chr11:61638118-61670343	26.7076	8.37103	4.59409	9.60569	36.518
chr11:61658982-61661856	chr11:61638118-61670343	10.1847	11.5689	31.9324	4.26662	53.7213
chr11:61669670-61670343	chr11:61638118-61670343	10.1847	20.4288	5.82875	2.71854	10.5604
chr11:69036637-69038226	chr11:69036637-69101565	44.8499	55.6681	53.9502	43.429	67.5226
chr11:69039186-69046818	chr11:69036637-69101565	47.3702	43.8585	28.7027	25.0435	86.3477
chr11:69058176-69060803	chr11:69036637-69101565	89.0061	69.568	68.5595	75.007	99.5361
chr11:69061700-69064302	chr11:69036637-69101565	75.62	109.69	82.5757	75.4365	97.4907
chr11:69067129-69067702	chr11:69036637-69101565	24.139	32.0848	15.428	17.8044	9.75247
chr11:69069755-69071483	chr11:69036637-69101565	60.6124	38.236	46.0873	56.0466	49.1357
chr11:69072406-69074435	chr11:69036637-69101565	146.195	124.259	146.966	98.7282	146.786
chr11:69078146-69079395	chr11:69036637-69101565	20.2765	17.4762	22.8024	25.4729	45.4261
chr11:69087630-69089892	chr11:69036637-69101565	158.142	152.703	110.103	123.875	135.407
chr11:69092577-69101565	chr11:69036637-69101565	214.407	155.144	132.361	105.817	91.871
chr11:69394196-69396655	chr11:69394196-69420055	187.967	221.018	232.204	248.616	194.887
chr11:69407952-69412154	chr11:69394196-69420055	187.967	148.029	195.365	247.839	188.314
chr11:69417313-69420055	chr11:69394196-69420055	67.1753	126.852	96.01	46.9917	11.1877
chr11:69880376-69882135	chr11:69880376-69932230	52.9445	53.0968	39.4196	46.1356	53.7213
chr11:69893226-69896515	chr11:69880376-69932230	56.8546	62.9065	70.6531	59.5727	84.6354
chr11:69899972-69902715	chr11:69880376-69932230	70.4242	130.711	155.373	129.175	69.8112
chr11:69913197-69914959	chr11:69880376-69932230	45.7061	45.9066	86.5284	70.0402	46.3306
chr11:69919124-69923318	chr11:69880376-69932230	135.031	157.911	178.352	175.925	119.256
chr11:69930134-69932230	chr11:69880376-69932230	24.9952	54.3825	89.5824	83.8756	36.518
chr11:70646077-70656714	chr11:70646077-70700866	28.2732	41.7648	22.8024	27.9933	32.2798
chr11:70667966-70670454	chr11:70646077-70700866	75.62	65.9067	81.7677	98.1037	99.5361
chr11:70679076-70680861	chr11:70646077-70700866	8.7495	21.582	35.3145	31.2713	29.9544
chr11:70686941-70689024	chr11:70646077-70700866	67.1753	42.621	47.7515	45.5226	56.6229
chr11:70699513-70700866	chr11:70646077-70700866	37.9872	33.9977	37.8037	39.4679	29.9544
chr11:70785624-70787135	chr11:70785624-70813671	30.7991	44.6664	51.5093	23.9556	26.5241
chr11:70787765-70790748	chr11:70785624-70813671	84.1073	105.308	107.814	83.4801	89.1529
chr11:70802304-70807092	chr11:70785624-70813671	64.3219	58.0438	45.2794	55.2869	89.1529
chr11:70811524-70813671	chr11:70785624-70813671	17.095	33.3365	34.6051	42.8499	57.4791
chr11:74826914-74833713	chr11:74826914-74840098	196.829	174.397	125.4	165.406	181.505
chr11:74836778-74840098	chr11:74826914-74840098	181.205	194.512	219.8	206.249	148.176
chr11:75621748-75626084	chr11:75621748-75657085	42.3722	62.9065	44.4176	57.5273	85.4433
chr11:75629929-75631811	chr11:75621748-75657085	41.516	46.7146	57.708	65.7544	34.1927
chr11:75636121-75637476	chr11:75621748-75657085	30.1379	25.4247	28.7027	25.4729	11.1877
chr11:75648922-75649531	chr11:75621748-75657085	20.9377	17.4762	21.7627	24.563	16.9115
chr11:75650004-75657085	chr11:75621748-75657085	120.725	67.3758	65.5111	129.175	118.268
chr11:75966078-75967363	chr11:75966078-75993827	30.1379	29.2817	27.945	32.941	26.5241
chr11:75975170-75982402	chr11:75966078-75993827	24.139	18.8129	37.8037	29.3782	80.149
chr11:75982999-75985970	chr11:75966078-75993827	4.87402	5.17312	9.17344	5.64806	83.6269
chr11:75991802-75993827	chr11:75966078-75993827	18.6123	14.6201	21.7627	36.5663	40.0951
chr11:77347612-77349977	chr11:77347612-77388183	68.0314	95.0214	112.973	116.731	81.1093
chr11:77361304-77362035	chr11:77347612-77388183	17.095	10.761	6.98404	11.0409	20.093
chr11:77370306-77373718	chr11:77347612-77388183	85.2966	66.7146	75.9957	84.7318	98.4028
chr11:77383100-77383638	chr11:77347612-77388183	13.1876	16.6683	25.2242	19.1886	11.1877
chr11:77384076-77388183	chr11:77347612-77388183	48.5594	46.7146	90.868	67.2235	116.022
chr11:79517666-79531822	chr11:79517666-79531822	73.374	77.0042	89.5824	74.1991	109.49
chr11:80066312-80069053	chr11:80066312-80090633	18.6123	55.1904	43.6097	54.2301	71.0004
chr11:80070867-80082732	chr11:80066312-80090633	42.3722	51.2321	86.5284	52.1365	77.4763
chr11:80083901-80087186	chr11:80066312-80090633	29.1294	25.4247	23.6586	24.8118	65.7061
chr11:80088420-80090633	chr11:80066312-80090633	69.3674	48.147	57.708	63.3305	21.285
chr11:83063743-83068367	chr11:83063743-83092439	57.8915	32.712	41.1376	39.0922	126.7
chr11:83076606-83081114	chr11:83063743-83092439	114.312	135.559	86.5284	99.5843	190.529
chr11:83091746-83092439	chr11:83063743-83092439	6.40778	10.761	10.3654	4.69055	7.36252
chr11:86384034-86387499	chr11:86384034-86411474	55.9984	40.9086	31.028	38.0836	60.3807
chr11:86387926-86388704	chr11:86384034-86411474	4.87402	12.1962	8.17047	14.0438	32.2798
chr11:86396020-86402112	chr11:86384034-86411474	49.3674	41.7648	19.898	23.7068	97.4907
chr11:86403732-86404564	chr11:86384034-86411474	15.6115	4.21839	0.436162	6.80335	33.136
chr11:86404982-86405500	chr11:86384034-86411474	13.9956	5.17312	11.3684	6.22432	16.9115
chr11:86408190-86411474	chr11:86384034-86411474	30.1379	53.0968	66.9436	67.5708	52.761
chr11:86580008-86588742	chr11:86580008-86625633	121.686	225.865	201.657	100.774	74.9588
chr11:86590752-86595600	chr11:86580008-86625633	111.919	205.825	188.944	126.901	44.2369
chr11:86606039-86609053	chr11:86580008-86625633	32.5597	12.1962	41.1376	44.9463	3.59113
chr11:86613273-86615619	chr11:86580008-86625633	70.4242	74.812	85.7205	93.7839	13.5633
chr11:86623343-86625633	chr11:86580008-86625633	74.5632	94.1652	90.868	76.2927	51.9048
chr11:86734715-86735963	chr11:86734715-86759508	23.2829	24.7153	0.436162	12.0439	36.518
chr11:86736985-86737497	chr11:86734715-86759508	24.9952	21.1382	15.428	15.095	38.3828
chr11:86738395-86740085	chr11:86734715-86759508	39.6513	46.7146	18.1318	22.0426	20.093
chr11:86745251-86745872	chr11:86734715-86759508	16.4677	16.6683	17.2757	9.8007	6.60279
chr11:86749081-86750891	chr11:86734715-86759508	22.5734	40.9086	41.9938	31.2713	24.334
chr11:86752688-86753236	chr11:86734715-86759508	10.1847	26.9082	15.428	8.41926	22.1894
chr11:86753978-86759508	chr11:86734715-86759508	184.1	114.79	107.153	132.028	122.061
chr11:87442114-87444150	chr11:87442114-87471939	127.562	130.135	123.632	130.76	127.757
chr11:87447535-87449750	chr11:87442114-87471939	120.725	150.076	112.343	119.353	129.935
chr11:87461285-87464115	chr11:87442114-87471939	111.919	135.559	119.686	119.734	169.247
chr11:87465651-87466697	chr11:87442114-87471939	13.1876	9.95303	14.4195	11.4166	34.1927
chr11:87467220-87469388	chr11:87442114-87471939	9.55746	12.1962	23.6586	22.8988	63.2822
chr11:87470449-87471939	chr11:87442114-87471939	79.954	133.034	107.814	106.826	119.256
chr11:87719900-87721855	chr11:87719900-87760525	13.1876	12.9559	4.59409	10.0013	35.4613
chr11:87733872-87735131	chr11:87719900-87760525	7.79477	30.5674	25.2242	11.8006	15.8547
chr11:87736309-87738591	chr11:87719900-87760525	76.8519	81.5388	73.7553	82.8189	62.0448
chr11:87743758-87747248	chr11:87719900-87760525	79.954	53.0968	17.2757	56.2755	168.066
chr11:87747580-87759112	chr11:87719900-87760525	47.3702	26.052	39.4196	44.5141	102.438
chr11:87759852-87760525	chr11:87719900-87760525	9.55746	12.1962	17.2757	14.4678	20.093
chr11:88594500-88600952	chr11:88594500-88638705	39.6513	61.5699	59.9851	39.0922	67.5226
chr11:88609791-88617473	chr11:88594500-88638705	146.195	116.222	53.9502	50.4241	144.594
chr11:88617677-88628511	chr11:88594500-88638705	57.8915	58.0438	27.0889	37.623	16.9115
chr11:88630880-88632322	chr11:88594500-88638705	43.2284	40.4282	36.9475	35.5095	11.1877
chr11:88637621-88638705	chr11:88594500-88638705	56.8546	17.4762	15.428	30.4151	21.285
chr11:95328240-95329435	chr11:95328240-95359939	13.9956	26.9082	6.98404	14.0438	23.4296
chr11:95331997-95334597	chr11:95328240-95359939	28.2732	44.6664	112.343	106.777	55.8149
chr11:95335914-95341880	chr11:95328240-95359939	43.2284	43.3807	14.4195	32.9892	21.285
chr11:95349890-95350490	chr11:95328240-95359939	13.1876	26.052	16.4677	23.7068	15.0468
chr11:95350716-95352179	chr11:95328240-95359939	30.1379	41.7648	22.8024	13.8121	26.5241
chr11:95352679-95358574	chr11:95328240-95359939	142.071	95.6826	71.2776	62.4743	89.1529
chr11:95359293-95359939	chr11:95328240-95359939	20.9377	14.6201	16.4677	10.4137	7.94155
chr11:97987367-97989311	chr11:97987367-98002638	52.0883	48.76	55.4676	55.5158	120.112
chr11:97993655-97996746	chr11:97987367-98002638	33.52	40.4282	26.2327	35.1338	77.4763
chr11:97997006-98002638	chr11:97987367-98002638	129.559	85.0649	55.4676	86.8255	313.954
chr11:98456914-98464062	chr11:98456914-98498467	58.9	31.4236	13.4166	9.374	62.0448
chr11:98469872-98472151	chr11:98456914-98498467	65.1781	20.4288	6.98404	4.26662	39.2389
chr11:98475019-98481228	chr11:98456914-98498467	31.7035	22.39	6.98404	10.6087	42.1888
chr11:98490974-98495901	chr11:98456914-98498467	89.0061	42.621	15.428	18.6123	105.308
chr11:98496179-98496772	chr11:98456914-98498467	24.9952	11.5689	8.17047	10.6087	17.9511
chr11:98497468-98498467	chr11:98456914-98498467	33.52	20.4288	10.3654	9.374	28.8977
chr11:98542183-98553559	chr11:98542183-98553559	64.3219	59.3295	15.428	9.374	94.7726
chr11:99131763-99134452	chr11:99131763-99189674	20.2765	47.5225	49.1357	58.9964	35.4613
chr11:99135086-99137608	chr11:99131763-99189674	13.1876	20.4288	10.3654	28.2732	40.0951
chr11:99149516-99151283	chr11:99131763-99189674	4.06606	12.1962	6.98404	17.5727	63.2822
chr11:99151760-99156962	chr11:99131763-99189674	15.6115	12.1962	14.4195	19.2368	142.495
chr11:99161377-99172511	chr11:99131763-99189674	35.9418	41.7648	36.9475	34.8539	154.088
chr11:99175820-99176693	chr11:99131763-99189674	5.59983	11.5689	5.82875	7.41075	13.5633
chr11:99177293-99178439	chr11:99131763-99189674	4.06606	17.4762	12.5604	13.8121	29.9544
chr11:99185786-99187777	chr11:99131763-99189674	25.8514	13.7639	15.428	17.5727	51.9048
chr11:99188601-99189674	chr11:99131763-99189674	29.1294	18.2842	20.706	14.0438	53.7213
chr11:100570902-100571753	chr11:100570902-100628199	13.1876	19.6208	19.898	9.60569	17.9511
chr11:100573466-100580251	chr11:100570902-100628199	69.3674	8.37103	10.3654	7.41075	26.5241
chr11:100581961-100585939	chr11:100570902-100628199	58.9	49.6162	27.945	35.5095	73.9503
chr11:100588056-100589059	chr11:100570902-100628199	30.7991	36.7668	20.706	23.4779	37.3742
chr11:100597000-100600187	chr11:100570902-100628199	51.2321	28.4255	13.4166	8.84597	75.7667
chr11:100608393-100609688	chr11:100570902-100628199	37.9872	40.9086	19.898	20.5253	12.7554
chr11:100618150-100620565	chr11:100570902-100628199	93.1594	84.4886	92.484	94.8208	86.9722
chr11:100622482-100623882	chr11:100570902-100628199	46.5623	36.7668	38.6117	34.0459	21.285
chr11:100625948-100628199	chr11:100570902-100628199	29.1294	22.39	19.1404	27.2336	69.8112
chr11:101626394-101628995	chr11:101626394-101666384	93.1594	130.711	103.432	118.316	142.495
chr11:101640807-101642632	chr11:101626394-101666384	140.882	104.732	75.1877	85.5398	108.969
chr11:101645024-101646834	chr11:101626394-101666384	116.683	105.308	76.6202	79.341	82.7707
chr11:101657311-101659168	chr11:101626394-101666384	143.26	113.552	90.868	84.3363	146.342
chr11:101664633-101666384	chr11:101626394-101666384	17.095	31.4236	41.1376	45.7543	53.7213
chr11:104424070-104427188	chr11:104424070-104443831	43.2284	81.5388	80.482	109.066	127.757
chr11:104427552-104428525	chr11:104424070-104443831	13.9956	21.582	15.428	24.1873	25.6197
chr11:104436386-104436949	chr11:104424070-104443831	19.4203	14.6201	20.706	14.0438	12.7554
chr11:104437381-104437947	chr11:104424070-104443831	18.6123	28.4255	18.1318	19.4685	28.8977
chr11:104438539-104443831	chr11:104424070-104443831	129.559	121.107	127.986	99.7849	146.342
chr11:106179127-106181728	chr11:106179127-106218300	51.2321	42.621	6.98404	7.61131	50.8481
chr11:106191535-106194863	chr11:106179127-106218300	93.1594	43.8585	63.9434	59.3777	64.0902
chr11:106198507-106199071	chr11:106179127-106218300	14.8035	18.8129	19.1404	18.3324	11.1877
chr11:106199790-106203363	chr11:106179127-106218300	30.7991	77.0042	52.3172	65.5593	58.287
chr11:106215160-106218300	chr11:106179127-106218300	164.484	191.704	217.271	206.624	140.45
chr11:106302607-106316857	chr11:106302607-106335683	50.2236	46.7146	12.5604	23.7068	100.344
chr11:106317401-106318909	chr11:106302607-106335683	24.139	16.6683	13.4166	19.4685	43.0449
chr11:106319262-106320503	chr11:106302607-106335683	10.9445	12.1962	11.3684	7.61131	26.5241
chr11:106323991-106326635	chr11:106302607-106335683	41.516	33.3365	10.3654	22.8506	179.556
chr11:106334643-106335683	chr11:106302607-106335683	4.06606	4.21839	12.5604	16.5159	44.2369
chr11:106659982-106661634	chr11:106659982-106677446	48.5594	40.4282	35.3145	30.6156	28.8977
chr11:106663091-106663687	chr11:106659982-106677446	21.9462	23.2829	16.4677	16.7165	21.285
chr11:106663939-106666737	chr11:106659982-106677446	38.8434	32.712	32.8927	16.7647	105.308
chr11:106667718-106671116	chr11:106659982-106677446	68.0314	44.6664	31.028	16.7647	89.1529
chr11:106673263-106677446	chr11:106659982-106677446	138.636	137.633	87.3364	81.587	97.4907
chr11:106742119-106743355	chr11:106742119-106765191	21.9462	29.7594	23.6586	17.3239	15.0468
chr11:106746964-106754109	chr11:106742119-106765191	115.646	128.703	113.781	167.487	208.169
chr11:106756904-106757466	chr11:106742119-106765191	4.87402	9.32576	9.17344	12.6086	6.17608
chr11:106758146-106765191	chr11:106742119-106765191	105.54	48.147	30.3668	38.6599	79.2446
chr11:106777814-106781817	chr11:106777814-106790393	178.784	199.9	173.569	137.828	229.616
chr11:106785219-106790393	chr11:106777814-106790393	295.184	256.264	229.324	268.056	222.73
chr11:109417574-109418257	chr11:109417574-109440834	14.8035	9.32576	12.5604	13.0042	17.9511
chr11:109418878-109422711	chr11:109417574-109440834	64.3219	100.545	78.1375	77.9568	161.857
chr11:109424678-109428241	chr11:109417574-109440834	61.7533	92.255	71.2776	79.2928	38.3828
chr11:109430392-109434652	chr11:109417574-109440834	83.0024	108.162	72.8991	131.172	63.2822
chr11:109439293-109440834	chr11:109417574-109440834	51.2321	55.1904	33.7489	63.3305	58.287
chr11:115627456-115633981	chr11:115627456-115655206	55.9984	66.7146	71.2776	50.0401	123.827
chr11:115638313-115639428	chr11:115627456-115655206	24.9952	33.3365	22.8024	19.1886	25.6197
chr11:115639855-115643292	chr11:115627456-115655206	78.7166	42.621	31.028	24.7635	69.8112
chr11:115644855-115647933	chr11:115627456-115655206	10.9445	19.6208	11.3684	6.45601	38.3828
chr11:115653053-115654248	chr11:115627456-115655206	17.7561	21.1382	10.3654	9.374	62.0448
chr11:115654457-115655206	chr11:115627456-115655206	21.9462	21.1382	14.4195	11.4166	52.761
chr11:116405295-116407592	chr11:116405295-116435763	41.516	26.9082	14.4195	24.1873	43.0449
chr11:116412258-116413760	chr11:116405295-116435763	35.9418	23.2829	36.1707	34.4244	35.4613
chr11:116417451-116419799	chr11:116405295-116435763	80.9625	38.236	27.0889	33.1842	57.4791
chr11:116422595-116426324	chr11:116405295-116435763	178.784	140.026	90.3903	90.6873	187.554
chr11:116428396-116430561	chr11:116405295-116435763	55.9984	61.5699	31.028	31.0763	29.9544
chr11:116432562-116435763	chr11:116405295-116435763	117.691	111.736	94.6258	99.5361	35.4613
chr11:117776551-117777335	chr11:117776551-117811387	24.9952	5.98108	5.82875	9.8007	24.334
chr11:117778921-117783546	chr11:117776551-117811387	107.633	62.4261	55.4676	67.2235	60.3807
chr11:117791995-117793463	chr11:117776551-117811387	23.2829	21.1382	20.706	24.563	20.093
chr11:117798109-117800441	chr11:117776551-117811387	67.1753	58.4876	19.898	33.7971	100.344
chr11:117807858-117808994	chr11:117776551-117811387	18.6123	26.052	16.4677	9.60569	10.5604
chr11:117809266-117811387	chr11:117776551-117811387	85.2966	48.147	31.9324	53.7695	42.1888
chr11:118143373-118148128	chr11:118143373-118163040	61.7533	101.782	118.878	108.258	188.314
chr11:118155602-118158113	chr11:118143373-118163040	17.7561	4.21839	10.3654	8.79774	82.7707
chr11:118161967-118163040	chr11:118143373-118163040	17.095	17.4762	15.428	6.22432	34.1927
chr11:118180795-118181543	chr11:118180795-118261088	31.7035	16.6683	17.2757	22.8506	18.9597
chr11:118183023-118186475	chr11:118180795-118261088	47.3702	43.8585	49.1357	66.3673	27.7644
chr11:118191650-118195616	chr11:118180795-118261088	21.9462	12.9559	12.5604	19.2368	108.969
chr11:118196581-118197158	chr11:118180795-118261088	17.7561	12.9559	20.706	14.9	18.9597
chr11:118199994-118200944	chr11:118180795-118261088	13.1876	16.6683	11.3684	13.0042	17.9511
chr11:118206080-118208099	chr11:118180795-118261088	23.2829	39.8037	27.0889	17.3239	45.4261
chr11:118208939-118214627	chr11:118180795-118261088	67.1753	48.76	52.3172	117.508	146.786
chr11:118215203-118223752	chr11:118180795-118261088	15.6115	10.761	19.898	13.2359	206.576
chr11:118224142-118225046	chr11:118180795-118261088	28.2732	14.6201	27.945	18.6606	22.1894
chr11:118225876-118228716	chr11:118180795-118261088	19.4203	18.8129	34.6051	40.7563	69.184
chr11:118229281-118229814	chr11:118180795-118261088	11.7524	7.56307	18.1318	17.5727	18.9597
chr11:118231331-118233631	chr11:118180795-118261088	57.8915	50.3759	51.5093	38.0836	44.2369
chr11:118235422-118237174	chr11:118180795-118261088	40.6598	21.582	36.9475	28.4738	25.6197
chr11:118238607-118249931	chr11:118180795-118261088	184.811	102.59	36.1707	64.9464	214.802
chr11:118254231-118255063	chr11:118180795-118261088	35.0856	30.5674	23.6586	27.1371	33.136
chr11:118259390-118261088	chr11:118180795-118261088	27.417	16.0553	27.945	18.6606	100.344
chr12:21334709-21335296	chr12:21334709-21375014	16.4677	14.6201	18.1318	11.8006	24.334
chr12:21335901-21338879	chr12:21334709-21375014	10.1847	27.6176	25.2242	9.374	80.149
chr12:21339649-21340239	chr12:21334709-21375014	31.7035	33.3365	11.3684	10.9927	11.1877
chr12:21340935-21341816	chr12:21334709-21375014	39.6513	16.6683	10.3654	9.8007	29.9544
chr12:21346353-21348020	chr12:21334709-21375014	2.67031	7.56307	9.17344	11.8006	96.6828
chr12:21357704-21358215	chr12:21334709-21375014	30.7991	13.7639	8.17047	8.84597	22.1894
chr12:21368499-21369658	chr12:21334709-21375014	26.7076	21.582	14.4195	25.4729	42.1888
chr12:21372594-21375014	chr12:21334709-21375014	115.646	90.2096	85.7205	92.9277	80.149
chr12:54694753-54697667	chr12:54694753-54739694	236.184	257.674	227.25	200.044	276.207
chr12:54709268-54711357	chr12:54694753-54739694	103.051	88.5455	88.1499	82.395	131.519
chr12:54713410-54715529	chr12:54694753-54739694	68.0314	87.7375	53.3257	45.7543	98.4028
chr12:54718290-54720112	chr12:54694753-54739694	86.1527	78.8689	72.8991	60.4289	122.838
chr12:54728840-54730517	chr12:54694753-54739694	76.8519	91.4471	57.708	58.1403	136.031
chr12:54733378-54735336	chr12:54694753-54739694	62.6578	80.7308	65.5111	55.0381	92.679
chr12:54737593-54739694	chr12:54694753-54739694	96.8662	92.8795	85.7205	78.4849	150.652
chr12:69355863-69358068	chr12:69355863-69379611	54.1337	74.812	72.2379	60.2339	96.6828
chr12:69360547-69362832	chr12:69355863-69379611	123.022	152.703	160.473	134.848	138.404
chr12:69363503-69365274	chr12:69355863-69379611	86.1527	95.0214	55.4676	61.0418	114.985
chr12:69370647-69375089	chr12:69355863-69379611	77.8604	65.9067	88.1499	109.922	125.844
chr12:69378474-69379611	chr12:69355863-69379611	29.1294	26.052	6.98404	23.4779	32.2798
chr12:69445639-69449166	chr12:69445639-69486760	68.0314	83.8274	93.3401	80.5785	195.56
chr12:69457858-69459403	chr12:69445639-69486760	29.1294	36.7668	39.4196	28.0415	15.8547
chr12:69461149-69463220	chr12:69445639-69486760	31.7035	40.4282	36.1707	28.7509	54.8064
chr12:69471194-69477671	chr12:69445639-69486760	124.059	89.3052	59.1771	77.9568	170.631
chr12:69485437-69486760	chr12:69445639-69486760	21.9462	25.4247	32.8927	32.941	22.1894
chr12:79612630-79613201	chr12:79612630-79649610	24.9952	11.5689	13.4166	20.9859	8.56604
chr12:79618590-79619435	chr12:79612630-79649610	12.3797	5.98108	12.5604	18.3324	20.093
chr12:79622416-79636066	chr12:79612630-79649610	59.7562	56.4761	27.0889	15.095	76.4395
chr12:79642003-79649610	chr12:79612630-79649610	47.3702	51.7098	42.8017	39.4679	129.127
chr12:80108175-80117908	chr12:80108175-80133294	154.472	147.167	131.748	139.825	221.394
chr12:80118793-80119363	chr12:80108175-80133294	17.095	23.2829	8.17047	9.60569	22.1894
chr12:80120725-80123236	chr12:80108175-80133294	29.1294	23.2829	0.436162	18.6123	58.287
chr12:80123884-80124460	chr12:80108175-80133294	11.7524	12.1962	9.17344	5.26958	8.99274
chr12:80129856-80133294	chr12:80108175-80133294	83.0024	67.3758	70.6531	55.2869	227.25
chr12:84174075-84179243	chr12:84174075-84223309	66.1384	54.3825	53.3257	57.0835	82.7707
chr12:84179623-84180139	chr12:84174075-84223309	26.7076	23.9073	19.898	15.095	26.5241
chr12:84187643-84189375	chr12:84174075-84223309	19.4203	29.2817	37.8037	46.3306	41.2843
chr12:84191708-84195964	chr12:84174075-84223309	84.1073	77.6287	63.0872	59.8044	77.4763
chr12:84199971-84204995	chr12:84174075-84223309	107.633	103.251	12.5604	28.2732	157.433
chr12:84205639-84207874	chr12:84174075-84223309	35.9418	32.0848	28.7027	26.7558	78.4366
chr12:84208699-84209311	chr12:84174075-84223309	13.1876	9.95303	12.5604	11.9956	18.9597
chr12:84216731-84219830	chr12:84174075-84223309	76.8519	80.3013	95.2503	63.5622	111.306
chr12:84222006-84223309	chr12:84174075-84223309	42.3722	53.5745	38.6117	26.3774	29.9544
chr12:84241881-84247265	chr12:84241881-84253585	52.9445	42.621	46.0873	33.5682	234.949
chr12:84248553-84249315	chr12:84241881-84253585	20.2765	22.39	14.4195	14.8518	20.093
chr12:84253009-84253585	chr12:84241881-84253585	4.06606	15.428	11.3684	10.6087	12.7554
chr12:85955270-85956960	chr12:85955270-85994134	7.16751	18.2842	18.1318	17.5244	35.4613
chr12:85957902-85959482	chr12:85955270-85994134	42.3722	58.0438	36.9475	19.9462	22.1894
chr12:85962763-85965217	chr12:85955270-85994134	34.3762	30.5674	21.7627	33.1842	146.786
chr12:85968567-85971487	chr12:85955270-85994134	29.1294	33.3365	32.8927	29.33	71.8566
chr12:85972510-85975523	chr12:85955270-85994134	64.3219	43.8585	9.17344	14.2388	145.201
chr12:85979111-85981064	chr12:85955270-85994134	13.1876	20.4288	34.6051	38.0354	78.4366
chr12:85985187-85986880	chr12:85955270-85994134	19.4203	16.0553	15.428	11.4166	49.9919
chr12:85991284-85994134	chr12:85955270-85994134	35.0856	38.236	31.9324	49.4639	157.433
chr12:86875811-86876715	chr12:86875811-86897967	9.55746	16.6683	6.98404	9.8007	13.5633
chr12:86877221-86879252	chr12:86875811-86897967	19.4203	13.7639	5.82875	12.6086	50.8481
chr12:86882846-86885388	chr12:86875811-86897967	77.8604	80.3013	66.9436	83.6751	88.2967
chr12:86886792-86889732	chr12:86875811-86897967	124.059	108.162	90.868	90.2096	74.9588
chr12:86890833-86897967	chr12:86875811-86897967	111.919	112.496	104.913	97.3439	86.9722
chr12:99626875-99628770	chr12:99626875-99649586	27.417	31.4236	26.2327	18.3324	43.0449
chr12:99639686-99644639	chr12:99626875-99649586	28.2732	41.7648	37.8037	35.7101	112.163
chr12:99645297-99649586	chr12:99626875-99649586	30.7991	23.2829	24.5147	19.6691	168.622
chr12:100993932-100995254	chr12:100993932-101030060	44.8499	34.8057	6.98404	19.7173	27.7644
chr12:101004308-101011487	chr12:100993932-101030060	38.8434	43.8585	19.1404	26.2809	82.7707
chr12:101014147-101017699	chr12:100993932-101030060	32.5597	32.712	26.2327	27.1853	98.4028
chr12:101017931-101018846	chr12:100993932-101030060	20.9377	19.6208	25.2242	25.8996	37.3742
chr12:101019575-101020980	chr12:100993932-101030060	17.7561	12.1962	4.59409	12.6086	45.4261
chr12:101026917-101030060	chr12:100993932-101030060	38.8434	39.8037	57.708	47.9947	40.0951
chr12:101957089-101961689	chr12:101957089-101981186	35.0856	66.7146	59.9851	47.9947	152.898
chr12:101970513-101972291	chr12:101957089-101981186	7.79477	18.8129	11.3684	11.8006	36.518
chr12:101974287-101977322	chr12:101957089-101981186	152.274	179.556	159.659	178.171	175.264
chr12:101977758-101981186	chr12:101957089-101981186	62.6578	108.969	88.1499	59.3777	86.9722
chr12:102435822-102436834	chr12:102435822-102470228	35.0856	32.0848	10.3654	11.0409	7.36252
chr12:102438763-102439836	chr12:102435822-102470228	30.7991	16.0553	18.1318	15.903	49.9919
chr12:102444140-102446845	chr12:102435822-102470228	23.2829	22.39	86.5284	75.2359	15.0468
chr12:102448013-102448822	chr12:102435822-102470228	7.79477	5.17312	21.7627	14.9	29.9544
chr12:102449322-102457275	chr12:102435822-102470228	74.5632	47.5225	52.3172	68.8565	150.652
chr12:102460826-102461384	chr12:102435822-102470228	8.7495	12.9559	11.3684	15.708	11.1877
chr12:102468251-102470228	chr12:102435822-102470228	30.7991	47.5225	75.9957	47.1868	18.9597
chr12:108630253-108632496	chr12:108630253-108652696	37.131	46.7146	57.0353	57.5273	103.627
chr12:108632817-108636999	chr12:108630253-108652696	35.0856	39.8037	41.9938	32.941	109.49
chr12:108637286-108638198	chr12:108630253-108652696	24.9952	16.0553	19.898	21.3815	20.093
chr12:108640720-108641760	chr12:108630253-108652696	12.3797	5.17312	17.2757	13.8121	45.4261
chr12:108645881-108646904	chr12:108630253-108652696	15.6115	10.761	17.2757	22.2376	23.4296
chr12:108647296-108647966	chr12:108630253-108652696	12.3797	12.9559	12.5604	10.6087	15.0468
chr12:108648739-108649387	chr12:108630253-108652696	2.67031	7.56307	12.5604	6.22432	13.5633
chr12:108650320-108651367	chr12:108630253-108652696	12.3797	13.7639	11.3684	10.0013	23.4296
chr12:108652103-108652696	chr12:108630253-108652696	24.139	18.2842	14.4195	7.41075	15.8547
chr12:113221615-113257767	chr12:113221615-113257767	54.9899	20.4288	9.17344	14.2388	95.8293
chr12:113405507-113406909	chr12:113405507-113430837	6.40778	9.95303	9.17344	12.6086	28.8977
chr12:113411089-113411715	chr12:113405507-113430837	15.6115	8.37103	12.5604	11.4166	21.285
chr12:113414074-113414620	chr12:113405507-113430837	7.79477	7.56307	9.17344	5.64806	20.093
chr12:113422027-113430837	chr12:113405507-113430837	363.955	176.934	301.841	485.43	597.813
chr13:5859975-5865558	chr13:5859975-5865558	229.095	301.515	234.175	132.458	295.184
chr13:12502784-12504289	chr13:12502784-12525896	25.8514	13.7639	25.2242	19.2368	43.0449
chr13:12506583-12507052	chr13:12502784-12525896	18.6123	12.9559	25.2242	20.477	17.9511
chr13:12510965-12512187	chr13:12502784-12525896	7.16751	9.32576	11.3684	12.8036	45.4261
chr13:12519298-12523181	chr13:12502784-12525896	21.9462	13.7639	11.3684	10.6087	142.495
chr13:12525209-12525896	chr13:12502784-12525896	20.9377	12.9559	20.706	6.02931	17.9511
chr13:12559828-12571519	chr13:12559828-12576428	62.6578	59.3295	33.7489	44.4659	126.7
chr13:12574226-12576428	chr13:12559828-12576428	78.7166	103.924	85.7205	47.5708	63.2822
chr13:21709593-21711852	chr13:21709593-21736184	79.954	69.568	88.7744	60.1857	106.164
chr13:21714631-21719037	chr13:21709593-21736184	238.62	161.298	195.837	227.693	183.34
chr13:21719920-21723201	chr13:21709593-21736184	144.825	84.4886	118.878	136.444	62.0448
chr13:21733820-21736184	chr13:21709593-21736184	128.55	119.686	142.3	157.055	46.3306
chr13:21748841-21756031	chr13:21748841-21788613	56.8546	51.7098	56.2273	78.9171	47.1385
chr13:21765097-21766758	chr13:21748841-21788613	19.4203	27.6176	23.6586	23.9556	6.17608
chr13:21778267-21784880	chr13:21748841-21788613	54.1337	59.3295	66.9436	70.4242	31.223
chr13:21785493-21788613	chr13:21748841-21788613	169.583	101.158	127.13	159.148	130.559
chr13:22019826-22022584	chr13:22019826-22051928	60.6124	45.0987	50.6531	56.3238	59.5245
chr13:22028422-22030294	chr13:22019826-22051928	29.1294	49.6162	54.6114	51.758	39.2389
chr13:22034107-22037641	chr13:22019826-22051928	137.3	104.732	130.364	150.124	73.0458
chr13:22039830-22044996	chr13:22019826-22051928	214.407	158.919	186.577	255.036	182.38
chr13:22049624-22051928	chr13:22019826-22051928	86.1527	97.643	107.814	90.4868	84.6354
chr13:23422897-23426191	chr13:23422897-23454534	51.2321	83.1547	102.819	88.3449	73.0458
chr13:23429750-23433909	chr13:23422897-23454534	128.55	153.463	146.966	152.322	105.308
chr13:23436152-23438868	chr13:23422897-23454534	58.9	98.256	74.3797	60.9936	83.6269
chr13:23444625-23447464	chr13:23422897-23454534	92.1027	140.026	109.295	113.601	114.985
chr13:23453148-23454534	chr13:23422897-23454534	35.9418	49.6162	45.2794	37.5748	6.60279
chr13:23516072-23519785	chr13:23516072-23587589	75.62	92.8795	90.868	75.4365	81.9145
chr13:23524300-23524870	chr13:23516072-23587589	14.8035	21.582	15.428	7.98978	3.21265
chr13:23529267-23536760	chr13:23516072-23587589	149.743	94.1652	167.14	181.753	75.7667
chr13:23541906-23546340	chr13:23516072-23587589	332.916	279.589	401.838	345.591	244.983
chr13:23550022-23553089	chr13:23516072-23587589	89.8623	84.4886	126.353	134.071	77.4763
chr13:23553306-23557323	chr13:23516072-23587589	186.396	114.312	123.632	177.742	149.56
chr13:23560543-23564347	chr13:23516072-23587589	315.903	259.987	352.197	322.245	210.809
chr13:23569673-23577215	chr13:23516072-23587589	178.784	147.828	157.71	180.641	114.985
chr13:23580601-23587589	chr13:23516072-23587589	103.051	84.4886	80.482	87.537	111.306
chr13:23682463-23686787	chr13:23682463-23711418	219.031	207.689	225.865	279.589	293.464
chr13:23687812-23689763	chr13:23682463-23711418	23.2829	9.32576	28.7027	17.8044	61.1886
chr13:23696455-23699513	chr13:23682463-23711418	181.205	111.111	124.488	99.7849	176.349
chr13:23709706-23711418	chr13:23682463-23711418	45.7061	37.5266	44.4176	48.376	23.4296
chr13:23737424-23741591	chr13:23737424-23765218	451.024	282.343	258.23	259.47	343.553
chr13:23743762-23749077	chr13:23737424-23765218	273.547	278.861	339.267	379.077	323.645
chr13:23750033-23753807	chr13:23737424-23765218	162.67	149.365	164.865	251.703	112.163
chr13:23755960-23758510	chr13:23737424-23765218	78.7166	55.6681	72.8991	96.536	90.0091
chr13:23758871-23765218	chr13:23737424-23765218	268.056	251.703	233.068	284.854	326.553
chr13:24391472-24404257	chr13:24391472-24419630	34.3762	25.4247	35.3145	26.2809	141.639
chr13:24405567-24407372	chr13:24391472-24419630	12.3797	10.761	25.2242	24.8118	37.3742
chr13:24408834-24409381	chr13:24391472-24419630	13.1876	5.98108	13.4166	16.7647	11.9474
chr13:24411821-24418395	chr13:24391472-24419630	66.1384	65.9067	24.5147	42.8499	217.466
chr13:24418887-24419630	chr13:24391472-24419630	28.2732	15.428	16.4677	10.6087	15.0468
chr13:24485794-24488344	chr13:24485794-24528311	20.9377	32.712	10.3654	13.0042	104.3
chr13:24500653-24502774	chr13:24485794-24528311	45.7061	52.5178	62.2255	71.6616	76.4395
chr13:24508279-24513119	chr13:24485794-24528311	7.79477	38.9957	27.945	44.4659	24.334
chr13:24514516-24516409	chr13:24485794-24528311	10.1847	33.9977	28.7027	27.4653	46.3306
chr13:24516688-24519369	chr13:24485794-24528311	19.4203	17.4762	9.17344	17.5244	52.761
chr13:24523850-24525621	chr13:24485794-24528311	17.095	14.6201	39.4196	38.431	6.60279
chr13:24527557-24528311	chr13:24485794-24528311	9.55746	11.5689	25.2242	19.1886	10.5604
chr13:24592122-24593300	chr13:24592122-24644117	3.44435	23.9073	9.17344	11.8006	25.6197
chr13:24596887-24601089	chr13:24592122-24644117	15.6115	21.1382	32.8927	36.3713	143.588
chr13:24601500-24606788	chr13:24592122-24644117	26.7076	51.2321	29.5589	34.6533	125.844
chr13:24607834-24608492	chr13:24592122-24644117	9.55746	17.4762	14.4195	17.5244	32.2798
chr13:24611866-24618652	chr13:24592122-24644117	72.4696	60.1374	65.5111	50.8963	274.227
chr13:24627326-24628384	chr13:24592122-24644117	26.7076	16.6683	19.898	8.41926	17.9511
chr13:24629376-24630017	chr13:24592122-24644117	15.6115	12.1962	15.428	15.903	13.5633
chr13:24632467-24644117	chr13:24592122-24644117	43.2284	80.3013	74.3797	76.0439	132.605
chr13:30735288-30737634	chr13:30735288-30770394	10.1847	10.761	17.2757	5.26958	79.2446
chr13:30737836-30738636	chr13:30735288-30770394	13.9956	5.98108	5.82875	12.8036	23.4296
chr13:30747630-30748163	chr13:30735288-30770394	33.52	23.9073	11.3684	5.26958	10.5604
chr13:30748424-30753334	chr13:30735288-30770394	89.0061	58.0438	6.98404	15.708	163.198
chr13:30755291-30770394	chr13:30735288-30770394	23.2829	38.9957	25.2242	12.0439	146.342
chr13:34648733-34649539	chr13:34648733-34691877	13.1876	5.17312	5.82875	6.02931	14.1906
chr13:34650115-34653668	chr13:34648733-34691877	17.095	7.56307	12.5604	7.98978	83.6269
chr13:34666145-34668406	chr13:34648733-34691877	21.9462	29.7594	42.8017	54.4307	58.287
chr13:34675825-34677032	chr13:34648733-34691877	16.4677	15.428	10.3654	12.8036	26.5241
chr13:34683067-34684826	chr13:34648733-34691877	8.7495	12.1962	8.17047	5.64806	47.9465
chr13:34690227-34691877	chr13:34648733-34691877	4.87402	9.95303	34.6051	28.0415	44.2369
chr13:37824933-37828571	chr13:37824933-37864671	100.957	49.6162	75.1877	112.016	88.2967
chr13:37829087-37830359	chr13:37824933-37864671	19.4203	27.6176	41.9938	16.7647	15.8547
chr13:37830874-37831568	chr13:37824933-37864671	15.6115	16.6683	27.945	22.0426	10.5604
chr13:37832259-37834593	chr13:37824933-37864671	47.3702	19.6208	27.945	32.9892	41.2843
chr13:37843317-37843856	chr13:37824933-37864671	46.5623	25.4247	25.2242	23.7068	12.7554
chr13:37851544-37856347	chr13:37824933-37864671	58.9	71.4299	57.708	100.392	68.3306
chr13:37856652-37859086	chr13:37824933-37864671	70.4242	64.5225	49.1357	77.0524	69.184
chr13:37859919-37864671	chr13:37824933-37864671	33.52	18.8129	15.428	35.7583	65.7061
chr13:41483888-41493244	chr13:41483888-41507743	33.52	32.0848	33.7489	35.1338	62.0448
chr13:41502093-41503406	chr13:41483888-41507743	13.1876	9.32576	17.2757	14.2388	44.2369
chr13:41504256-41507743	chr13:41483888-41507743	14.8035	8.37103	13.4166	13.0042	47.9465
chr13:43750316-43753372	chr13:43750316-43804377	13.9956	10.761	12.5604	17.8044	102.438
chr13:43760458-43769705	chr13:43750316-43804377	79.954	84.4886	69.0372	57.0835	295.184
chr13:43774732-43775294	chr13:43750316-43804377	16.4677	19.6208	10.3654	13.2359	11.1877
chr13:43777050-43779412	chr13:43750316-43804377	25.8514	15.428	32.8927	30.4151	93.5351
chr13:43784431-43795616	chr13:43750316-43804377	21.9462	21.582	17.2757	21.4297	214.802
chr13:43796388-43796951	chr13:43750316-43804377	20.9377	4.21839	12.5604	5.22135	26.5241
chr13:43803573-43804377	chr13:43750316-43804377	3.44435	6.75512	13.4166	4.26662	20.093
chr13:44788256-44789187	chr13:44788256-44814333	18.6123	4.21839	6.98404	8.41926	34.1927
chr13:44796998-44797488	chr13:44788256-44814333	16.4677	6.75512	12.5604	15.708	18.9597
chr13:44798549-44802134	chr13:44788256-44814333	37.9872	68.1838	73.7553	49.4639	165.06
chr13:44803264-44804135	chr13:44788256-44814333	8.7495	18.2842	19.1404	13.8121	18.9597
chr13:44804802-44805875	chr13:44788256-44814333	12.3797	9.95303	23.6586	12.8036	21.285
chr13:44806607-44814333	chr13:44788256-44814333	18.6123	23.2829	27.0889	18.6123	127.757
chr13:45438962-45439672	chr13:45438962-45470742	10.1847	18.2842	16.4677	11.0409	9.75247
chr13:45441697-45446413	chr13:45438962-45470742	60.6124	53.0968	127.986	112.793	154.944
chr13:45453192-45456497	chr13:45438962-45470742	52.9445	34.8057	63.9434	79.2928	111.306
chr13:45468032-45470742	chr13:45438962-45470742	32.5597	22.39	19.898	26.2809	168.066
chr13:46718535-46722133	chr13:46718535-46737912	34.3762	43.8585	25.2242	25.0435	53.7213
chr13:46723895-46729174	chr13:46718535-46737912	75.62	80.7308	104.913	106.777	93.5351
chr13:46735039-46737912	chr13:46718535-46737912	143.26	97.0668	67.7515	68.8083	177.31
chr13:49241026-49244342	chr13:49241026-49272507	42.3722	32.712	33.7489	38.0354	69.184
chr13:49247140-49248314	chr13:49241026-49272507	13.1876	11.5689	19.898	19.2368	33.136
chr13:49248716-49253479	chr13:49241026-49272507	12.3797	16.0553	8.17047	24.8118	122.838
chr13:49259744-49261115	chr13:49241026-49272507	25.8514	14.6201	11.3684	19.7173	40.0951
chr13:49271510-49272507	chr13:49241026-49272507	21.9462	20.4288	32.8927	22.9471	29.9544
chr13:51730934-51733274	chr13:51730934-51815298	29.1294	14.6201	18.1318	11.8006	39.2389
chr13:51733631-51739106	chr13:51730934-51815298	54.1337	34.8057	31.028	48.8082	54.8064
chr13:51742300-51744014	chr13:51730934-51815298	29.1294	16.6683	10.3654	24.1873	27.7644
chr13:51746627-51751111	chr13:51730934-51815298	29.1294	23.2829	18.1318	17.3239	47.1385
chr13:51751509-51758069	chr13:51730934-51815298	39.6513	18.8129	23.6586	12.0439	54.8064
chr13:51763337-51764012	chr13:51730934-51815298	31.7035	20.4288	18.1318	15.903	17.9511
chr13:51766672-51769335	chr13:51730934-51815298	17.7561	23.2829	27.0889	20.9859	54.8064
chr13:51781616-51782547	chr13:51730934-51815298	12.3797	5.17312	4.59409	8.79774	15.0468
chr13:51791619-51794464	chr13:51730934-51815298	52.9445	32.712	44.4176	50.4724	65.7061
chr13:51797732-51799725	chr13:51730934-51815298	13.1876	7.56307	15.428	19.1886	68.3306
chr13:51800110-51802085	chr13:51730934-51815298	20.2765	30.5674	41.1376	51.5575	14.1906
chr13:51813015-51815298	chr13:51730934-51815298	27.417	30.5674	69.0372	75.2359	28.8977
chr13:52530827-52531692	chr13:52530827-52619803	27.417	16.0553	13.4166	11.9956	17.9511
chr13:52532290-52534865	chr13:52530827-52619803	41.516	18.8129	20.706	22.2376	118.268
chr13:52537665-52539745	chr13:52530827-52619803	55.9984	35.6619	48.3277	52.6142	54.8064
chr13:52549648-52553143	chr13:52530827-52619803	43.2284	93.7357	108.439	119.734	58.287
chr13:52561667-52563201	chr13:52530827-52619803	32.5597	9.95303	13.4166	16.1035	38.3828
chr13:52564428-52568058	chr13:52530827-52619803	29.1294	46.7146	53.3257	63.9434	81.1093
chr13:52568961-52576844	chr13:52530827-52619803	109.874	111.111	117.872	130.76	389.557
chr13:52577143-52578530	chr13:52530827-52619803	23.2829	8.37103	27.0889	21.9944	39.2389
chr13:52579058-52579635	chr13:52530827-52619803	10.1847	7.56307	18.1318	21.4297	18.9597
chr13:52581792-52587660	chr13:52530827-52619803	205.042	119.686	113.781	198.157	363.955
chr13:52589153-52590087	chr13:52530827-52619803	40.6598	22.39	13.4166	21.3332	23.4296
chr13:52592061-52595205	chr13:52530827-52619803	33.52	45.9066	16.4677	16.7165	16.9115
chr13:52595543-52602433	chr13:52530827-52619803	56.8546	36.7668	18.1318	19.4685	141.639
chr13:52602864-52605004	chr13:52530827-52619803	20.2765	20.4288	14.4195	16.7165	49.9919
chr13:52605421-52606991	chr13:52530827-52619803	7.16751	13.7639	18.1318	11.4166	61.1886
chr13:52607371-52607918	chr13:52530827-52619803	21.9462	13.7639	15.428	8.41926	27.7644
chr13:52614381-52616168	chr13:52530827-52619803	23.2829	48.76	68.5595	53.374	36.518
chr13:52619185-52619803	chr13:52530827-52619803	10.9445	18.2842	25.2242	26.2809	10.5604
chr13:55428438-55430637	chr13:55428438-55449891	35.0856	37.5266	32.8927	38.0354	68.3306
chr13:55430886-55433729	chr13:55428438-55449891	35.9418	82.3467	107.153	64.7514	148.752
chr13:55436716-55437825	chr13:55428438-55449891	2.67031	18.2842	5.82875	10.0013	33.136
chr13:55441167-55442548	chr13:55428438-55449891	25.8514	10.761	9.17344	15.095	41.2843
chr13:55443308-55448064	chr13:55428438-55449891	125.067	67.3758	49.7969	68.6077	59.5245
chr13:55448949-55449891	chr13:55428438-55449891	43.2284	29.2817	19.898	17.8044	24.334
chr13:80881919-80888325	chr13:80881919-80888325	597.813	553.947	597.813	597.813	332.916
chr13:82892932-82894438	chr13:82892932-82916491	9.55746	9.32576	14.4195	14.2388	46.3306
chr13:82895719-82896392	chr13:82892932-82916491	7.79477	15.428	11.3684	14.8518	22.1894
chr13:82897816-82898673	chr13:82892932-82916491	16.4677	6.75512	16.4677	15.6597	29.9544
chr13:82899143-82900670	chr13:82892932-82916491	21.9462	26.052	19.898	26.3291	40.0951
chr13:82904146-82904894	chr13:82892932-82916491	15.6115	9.32576	19.898	6.22432	24.334
chr13:82908429-82911632	chr13:82892932-82916491	17.7561	6.75512	11.3684	13.2359	92.679
chr13:82913757-82916491	chr13:82892932-82916491	12.3797	10.761	14.4195	9.374	112.163
chr13:83037540-83038113	chr13:83037540-83085892	10.9445	13.7639	11.3684	11.8006	28.8977
chr13:83038378-83039018	chr13:83037540-83085892	7.16751	11.5689	5.82875	13.6116	27.7644
chr13:83039489-83047663	chr13:83037540-83085892	12.3797	15.428	11.3684	7.98978	127.757
chr13:83055405-83057466	chr13:83037540-83085892	33.52	31.4236	23.6586	37.1792	68.3306
chr13:83063459-83076842	chr13:83037540-83085892	58.9	78.4366	14.4195	26.3774	71.8566
chr13:83079165-83080960	chr13:83037540-83085892	10.9445	18.8129	35.3145	25.4729	32.2798
chr13:83082230-83083203	chr13:83037540-83085892	7.16751	22.39	19.1404	15.903	23.4296
chr13:83083876-83085892	chr13:83037540-83085892	12.3797	11.5689	17.2757	14.0438	85.4433
chr13:83517564-83519182	chr13:83517564-83581142	45.7061	43.3807	49.7969	39.9001	42.1888
chr13:83521207-83534458	chr13:83517564-83581142	100.957	135.559	379.077	352.197	238.104
chr13:83535461-83536052	chr13:83517564-83581142	17.095	12.1962	26.2327	15.095	6.17608
chr13:83540455-83542119	chr13:83517564-83581142	14.8035	25.4247	31.028	23.755	50.8481
chr13:83545852-83546400	chr13:83517564-83581142	20.9377	18.8129	17.2757	20.5253	14.1906
chr13:83553066-83553640	chr13:83517564-83581142	11.7524	22.39	10.3654	18.3324	12.7554
chr13:83563954-83576764	chr13:83517564-83581142	55.9984	64.5225	86.5284	74.1991	81.9145
chr13:83578611-83579749	chr13:83517564-83581142	7.16751	9.32576	31.9324	23.4779	29.9544
chr13:83580141-83581142	chr13:83517564-83581142	24.9952	18.8129	33.7489	27.1371	35.4613
chr13:83596295-83598268	chr13:83596295-83613073	23.2829	29.2817	37.8037	38.6599	16.9115
chr13:83601094-83613073	chr13:83596295-83613073	48.5594	61.5699	30.3668	30.4151	100.344
chr13:102662541-102670097	chr13:102662541-102706391	59.7562	93.7357	95.2503	150.173	29.9544
chr13:102680252-102682948	chr13:102662541-102706391	3.44435	10.761	10.3654	16.1035	61.1886
chr13:102687510-102701668	chr13:102662541-102706391	25.8514	40.4282	59.9851	55.2869	200.42
chr13:102705812-102706391	chr13:102662541-102706391	7.16751	6.75512	4.59409	10.9927	11.9474
chr13:111788156-111790730	chr13:111788156-111824610	75.62	22.39	33.7489	28.0415	46.3306
chr13:111795671-111799346	chr13:111788156-111824610	54.9899	70.1925	70.6531	62.2737	73.9503
chr13:111799646-111810421	chr13:111788156-111824610	54.9899	74.1508	72.2379	96.1547	146.786
chr13:111819300-111824610	chr13:111788156-111824610	22.5734	22.39	22.8024	18.3806	94.7726
chr13:111920530-111922539	chr13:111920530-111954102	54.1337	16.0553	12.5604	11.4166	59.5245
chr13:111928791-111930997	chr13:111920530-111954102	30.7991	45.0987	57.0353	73.8035	54.8064
chr13:111932300-111939183	chr13:111920530-111954102	58.9	91.4471	68.5595	67.7998	151.89
chr13:111940105-111942441	chr13:111920530-111954102	57.8915	51.7098	21.7627	12.6086	35.4613
chr13:111952839-111954102	chr13:111920530-111954102	19.4203	9.95303	4.59409	14.2388	41.2843
chr13:111998824-112005531	chr13:111998824-112005531	138.636	165.309	202.616	252.72	233.068
chr14:8095173-8096320	chr14:8095173-8118702	28.2732	41.7648	40.2758	19.2368	6.17608
chr14:8097330-8101471	chr14:8095173-8118702	50.2236	18.2842	23.6586	30.1861	190.529
chr14:8103119-8104245	chr14:8095173-8118702	13.1876	3.06588	4.59409	10.0013	39.2389
chr14:8104597-8105283	chr14:8095173-8118702	15.6115	12.1962	5.82875	14.4678	25.6197
chr14:8107722-8108349	chr14:8095173-8118702	4.87402	9.95303	13.4166	9.60569	27.7644
chr14:8108632-8110501	chr14:8095173-8118702	12.3797	0.436162	9.17344	7.21574	59.5245
chr14:8111501-8117157	chr14:8095173-8118702	20.2765	9.95303	12.5604	10.4137	189.752
chr14:8117832-8118702	chr14:8095173-8118702	6.40778	16.6683	13.4166	5.22135	24.334
chr14:19961910-19962501	chr14:19961910-19988169	14.8035	11.5689	12.5604	22.0426	6.17608
chr14:19965966-19966545	chr14:19961910-19988169	26.7076	32.0848	27.0889	22.2376	18.9597
chr14:19966747-19973446	chr14:19961910-19988169	89.8623	118.649	95.2503	81.3864	84.6354
chr14:19974195-19977657	chr14:19961910-19988169	54.9899	69.568	93.3401	60.1857	74.9588
chr14:19984292-19988169	chr14:19961910-19988169	37.131	45.9066	131.124	108.21	84.6354
chr14:20370089-20373103	chr14:20370089-20394485	30.7991	20.4288	11.3684	34.0459	81.1093
chr14:20377578-20382450	chr14:20370089-20394485	35.0856	43.8585	37.8037	40.9569	156.625
chr14:20387822-20389748	chr14:20370089-20394485	37.131	38.9957	55.4676	53.7695	34.1927
chr14:20392668-20394485	chr14:20370089-20394485	54.1337	53.0968	44.4176	42.4687	44.2369
chr14:25458881-25461844	chr14:25458881-25491284	54.1337	45.9066	72.2379	77.9568	40.0951
chr14:25470075-25475974	chr14:25458881-25491284	32.5597	78.8689	93.9646	53.7695	66.5623
chr14:25480193-25482363	chr14:25458881-25491284	38.8434	28.4255	57.0353	34.8539	25.6197
chr14:25482580-25485171	chr14:25458881-25491284	34.3762	21.582	40.2758	23.9556	108.009
chr14:25487287-25491284	chr14:25458881-25491284	15.6115	26.9082	17.2757	17.5727	56.6229
chr14:27335131-27340014	chr14:27335131-27414427	54.9899	37.5266	73.7553	54.4307	159.659
chr14:27340439-27342408	chr14:27335131-27414427	19.4203	38.236	62.2255	21.9944	43.0449
chr14:27343561-27358044	chr14:27335131-27414427	40.6598	39.8037	59.9851	53.4222	138.404
chr14:27358499-27358999	chr14:27335131-27414427	16.4677	9.95303	27.945	14.8518	20.093
chr14:27360938-27361507	chr14:27335131-27414427	8.7495	12.1962	13.4166	5.22135	16.9115
chr14:27364257-27368531	chr14:27335131-27414427	9.55746	20.4288	19.898	20.477	62.0448
chr14:27371343-27371957	chr14:27335131-27414427	5.59983	5.17312	6.98404	10.9927	24.334
chr14:27375446-27377998	chr14:27335131-27414427	34.3762	26.9082	47.7515	24.7635	47.1385
chr14:27378789-27381020	chr14:27335131-27414427	56.8546	37.5266	33.7489	52.566	63.2822
chr14:27390797-27391495	chr14:27335131-27414427	7.79477	12.9559	14.4195	12.8036	12.7554
chr14:27395419-27396098	chr14:27335131-27414427	18.6123	4.21839	10.3654	10.9927	16.9115
chr14:27396757-27398538	chr14:27335131-27414427	35.9418	18.8129	39.4196	29.6071	54.8064
chr14:27399607-27400257	chr14:27335131-27414427	10.1847	9.95303	14.4195	18.6606	17.9511
chr14:27401181-27407769	chr14:27335131-27414427	76.8519	82.3467	98.0554	96.9144	157.433
chr14:27412020-27414427	chr14:27335131-27414427	19.4203	22.39	31.9324	47.5708	40.0951
chr14:30578429-30580880	chr14:30578429-30636004	52.0883	65.9067	66.9436	77.9568	98.4028
chr14:30592768-30594264	chr14:30578429-30636004	39.6513	18.2842	28.7027	27.1371	17.9511
chr14:30594543-30597474	chr14:30578429-30636004	17.7561	26.052	4.59409	13.0042	54.8064
chr14:30607081-30611028	chr14:30578429-30636004	37.9872	25.4247	21.7627	14.0438	53.7213
chr14:30611443-30614435	chr14:30578429-30636004	20.2765	22.39	11.3684	14.0438	41.2843
chr14:30624470-30628361	chr14:30578429-30636004	54.9899	38.236	49.1357	47.5708	65.7061
chr14:30629274-30632399	chr14:30578429-30636004	19.4203	47.5225	36.1707	40.9569	36.518
chr14:30634543-30636004	chr14:30578429-30636004	35.9418	36.323	9.17344	11.4166	33.136
chr14:31373116-31373877	chr14:31373116-31436950	9.55746	16.0553	21.7627	13.2359	17.9511
chr14:31376042-31376936	chr14:31373116-31436950	16.4677	11.5689	19.898	7.61131	29.9544
chr14:31386265-31386922	chr14:31373116-31436950	14.8035	21.1382	18.1318	11.4166	12.7554
chr14:31389344-31391081	chr14:31373116-31436950	14.8035	5.17312	14.4195	19.1886	34.1927
chr14:31400385-31403770	chr14:31373116-31436950	26.7076	29.7594	27.945	13.8121	47.9465
chr14:31405447-31406595	chr14:31373116-31436950	17.7561	25.4247	12.5604	15.708	27.7644
chr14:31407352-31411511	chr14:31373116-31436950	5.59983	18.2842	25.2242	14.0438	79.2446
chr14:31412283-31424942	chr14:31373116-31436950	20.2765	8.37103	15.428	7.41075	75.7667
chr14:31429177-31429985	chr14:31373116-31436950	40.6598	13.7639	18.1318	8.84597	21.285
chr14:31430397-31433065	chr14:31373116-31436950	47.3702	60.1374	80.482	49.8451	62.0448
chr14:31433326-31436950	chr14:31373116-31436950	59.7562	49.6162	24.5147	35.5095	146.786
chr14:31660037-31663678	chr14:31660037-31698669	100.149	56.4761	45.2794	49.4156	86.3477
chr14:31663925-31672365	chr14:31660037-31698669	68.0314	63.7145	25.2242	37.623	32.2798
chr14:31680174-31686829	chr14:31660037-31698669	41.516	33.9977	37.8037	34.6533	11.9474
chr14:31694715-31698669	chr14:31660037-31698669	84.1073	116.883	32.8927	77.6769	67.5226
chr14:33157657-33160025	chr14:33157657-33195402	24.9952	87.4887	40.2758	38.0836	11.9474
chr14:33172226-33172804	chr14:33157657-33195402	14.8035	13.7639	27.0889	17.5244	15.8547
chr14:33183862-33186692	chr14:33157657-33195402	84.1073	88.5455	92.484	95.0696	154.088
chr14:33187947-33191669	chr14:33157657-33195402	56.8546	33.9977	20.706	22.6217	94.7726
chr14:33192293-33195402	chr14:33157657-33195402	30.7991	38.9957	49.7969	54.1819	130.559
chr14:40923723-40926944	chr14:40923723-40968703	60.6124	62.4261	40.2758	52.566	26.5241
chr14:40928288-40931071	chr14:40923723-40968703	20.9377	23.2829	38.6117	27.9933	47.9465
chr14:40935882-40939136	chr14:40923723-40968703	35.9418	45.9066	52.3172	55.0381	40.0951
chr14:40946415-40951625	chr14:40923723-40968703	58.9	22.39	27.945	42.8499	81.1093
chr14:40952126-40960175	chr14:40923723-40968703	51.2321	58.0438	30.3668	58.9482	61.1886
chr14:40963606-40964326	chr14:40923723-40968703	21.9462	16.0553	21.7627	24.1873	23.4296
chr14:40964939-40968703	chr14:40923723-40968703	49.3674	45.9066	43.6097	53.4222	50.8481
chr14:45206461-45209844	chr14:45206461-45221467	11.7524	15.428	5.82875	14.8518	163.198
chr14:45212471-45213049	chr14:45206461-45221467	15.6115	13.7639	11.3684	11.9956	6.60279
chr14:45215352-45221467	chr14:45206461-45221467	38.8434	38.236	39.4196	47.5708	149.56
chr14:50923343-50926154	chr14:50923343-50956720	109.874	108.969	104.913	122.539	134.218
chr14:50928880-50932257	chr14:50923343-50956720	105.54	56.4761	77.2813	106.777	168.066
chr14:50943485-50946918	chr14:50923343-50956720	86.1527	39.8037	53.9502	52.1365	28.8977
chr14:50955747-50956720	chr14:50923343-50956720	32.5597	33.9977	27.0889	26.3774	6.60279
chr14:54221300-54223352	chr14:54221300-54234900	74.5632	43.3807	22.8024	13.8121	16.9115
chr14:54224034-54228929	chr14:54221300-54234900	74.5632	59.3295	51.5093	70.4242	92.679
chr14:54229185-54234900	chr14:54221300-54234900	78.7166	55.1904	57.708	102.867	179.556
chr14:63409877-63419922	chr14:63409877-63448805	24.139	19.6208	21.7627	31.5201	113.976
chr14:63421965-63422582	chr14:63409877-63448805	21.9462	16.6683	10.3654	13.2359	16.9115
chr14:63427144-63428668	chr14:63409877-63448805	11.7524	22.39	29.5589	20.5253	13.5633
chr14:63434456-63440326	chr14:63409877-63448805	35.9418	25.4247	25.2242	21.3332	157.433
chr14:63446849-63448805	chr14:63409877-63448805	19.4203	21.1382	31.028	33.5682	89.1529
chr14:66182914-66183550	chr14:66182914-66201833	20.9377	33.3365	12.5604	8.84597	32.2798
chr14:66184418-66185424	chr14:66182914-66201833	8.7495	22.39	8.17047	12.8036	37.3742
chr14:66186561-66187225	chr14:66182914-66201833	11.7524	13.7639	20.706	10.6087	6.60279
chr14:66188070-66192151	chr14:66182914-66201833	41.516	27.6176	19.898	34.4244	56.6229
chr14:66196003-66201833	chr14:66182914-66201833	73.374	99.1122	94.6258	116.932	150.652
chr14:66217905-66221501	chr14:66217905-66243361	38.8434	62.9065	58.6683	58.3353	8.99274
chr14:66222636-66233492	chr14:66217905-66243361	62.6578	38.9957	20.706	22.8988	80.149
chr14:66233716-66236612	chr14:66217905-66243361	40.6598	29.2817	34.6051	16.7165	61.1886
chr14:66239695-66241523	chr14:66217905-66243361	30.7991	35.6619	31.028	29.8077	11.9474
chr14:66241872-66243361	chr14:66217905-66243361	22.5734	43.8585	36.9475	26.3291	21.285
chr14:69822464-69826981	chr14:69822464-69832718	47.3702	58.0438	29.5589	45.5226	160.668
chr14:69827264-69832718	chr14:69822464-69832718	73.374	42.621	27.945	44.5141	227.693
chr14:70054634-70070645	chr14:70054634-70078995	28.2732	29.7594	16.4677	32.133	85.4433
chr14:70073724-70078995	chr14:70054634-70078995	24.139	19.6208	14.4195	18.3806	85.4433
chr14:70275665-70290404	chr14:70275665-70290404	43.2284	28.4255	27.0889	40.7563	100.344
chr14:73324082-73327227	chr14:73324082-73340973	78.7166	90.2096	75.1877	98.6799	94.7726
chr14:73332094-73337282	chr14:73324082-73340973	47.3702	26.052	21.7627	21.4297	138.404
chr14:73339034-73340973	chr14:73324082-73340973	13.9956	21.1382	17.2757	25.668	46.3306
chr14:74904445-74907383	chr14:74904445-74949808	25.8514	26.9082	38.6117	28.4738	40.0951
chr14:74907640-74908408	chr14:74904445-74949808	24.9952	18.2842	25.2242	22.8506	36.518
chr14:74909239-74909932	chr14:74904445-74949808	22.5734	12.9559	23.6586	19.9462	22.1894
chr14:74916876-74919448	chr14:74904445-74949808	16.4677	26.052	26.2327	20.7542	65.7061
chr14:74920947-74921744	chr14:74904445-74949808	24.139	14.6201	17.2757	23.7068	27.7644
chr14:74928458-74930271	chr14:74904445-74949808	9.55746	9.32576	19.1404	26.2809	38.3828
chr14:74936258-74937568	chr14:74904445-74949808	38.8434	32.712	42.8017	26.3291	41.2843
chr14:74938554-74940692	chr14:74904445-74949808	24.139	53.0968	27.945	37.5748	15.0468
chr14:74943448-74945134	chr14:74904445-74949808	44.8499	48.76	20.706	25.0435	32.2798
chr14:74945359-74949808	chr14:74904445-74949808	61.7533	74.1508	62.2255	56.2755	69.8112
chr14:75005136-75005771	chr14:75005136-75036236	6.40778	8.37103	17.2757	16.1035	16.9115
chr14:75008519-75009035	chr14:75005136-75036236	16.4677	5.98108	13.4166	16.5159	27.7644
chr14:75009347-75012052	chr14:75005136-75036236	38.8434	20.4288	27.0889	31.5201	63.2822
chr14:75014908-75015476	chr14:75005136-75036236	10.1847	11.5689	13.4166	12.8036	23.4296
chr14:75015888-75027315	chr14:75005136-75036236	15.6115	16.6683	23.6586	22.0426	38.3828
chr14:75030810-75031403	chr14:75005136-75036236	7.16751	18.2842	17.2757	11.0409	22.1894
chr14:75031669-75036236	chr14:75005136-75036236	52.9445	54.3825	42.8017	38.0354	60.3807
chr14:75175464-75183796	chr14:75175464-75191358	173.388	203.805	164.301	177.163	102.438
chr14:75185713-75188617	chr14:75175464-75191358	37.9872	40.9086	34.6051	31.0763	24.334
chr14:75190739-75191358	chr14:75175464-75191358	16.4677	20.4288	13.4166	14.4678	13.5633
chr14:79510985-79511883	chr14:79510985-79540245	24.9952	26.052	24.5147	20.7542	17.9511
chr14:79514704-79526483	chr14:79510985-79540245	108.67	126.505	211.267	278.861	130.559
chr14:79528019-79540245	chr14:79510985-79540245	165.77	156.478	95.2503	73.8035	234.949
chr14:121347628-121348204	chr14:121347628-121380483	14.8035	8.37103	0.436162	10.0013	26.5241
chr14:121348838-121350739	chr14:121347628-121380483	28.2732	18.8129	23.6586	20.5253	46.3306
chr14:121358869-121359398	chr14:121347628-121380483	29.1294	23.2829	17.2757	17.8044	14.1906
chr14:121362996-121363569	chr14:121347628-121380483	20.2765	26.9082	20.706	25.4729	24.334
chr14:121364700-121374077	chr14:121347628-121380483	37.9872	29.7594	27.945	23.9556	40.0951
chr14:121377596-121380483	chr14:121347628-121380483	61.7533	58.4876	66.3191	72.0572	51.9048
chr14:121871769-121874807	chr14:121871769-121973044	64.3219	68.76	12.5604	20.5253	112.163
chr14:121876031-121880022	chr14:121871769-121973044	209.14	182.58	163.871	140.498	174.82
chr14:121880846-121881400	chr14:121871769-121973044	4.87402	5.17312	16.4677	11.4166	7.36252
chr14:121893456-121895471	chr14:121871769-121973044	17.095	36.323	25.2242	32.941	49.9919
chr14:121902235-121908718	chr14:121871769-121973044	32.5597	38.9957	66.3191	48.8082	58.287
chr14:121909294-121910042	chr14:121871769-121973044	20.2765	23.9073	15.428	24.563	26.5241
chr14:121913437-121918261	chr14:121871769-121973044	125.067	58.0438	65.5111	94.8208	227.693
chr14:121919134-121919737	chr14:121871769-121973044	15.6115	19.6208	14.4195	24.7635	23.4296
chr14:121927893-121933379	chr14:121871769-121973044	96.8662	125.697	88.7744	101.63	356.23
chr14:121933782-121942897	chr14:121871769-121973044	272.444	191.704	191.122	258.558	300.293
chr14:121943282-121945154	chr14:121871769-121973044	30.1379	18.8129	15.428	15.095	36.518
chr14:121946624-121947823	chr14:121871769-121973044	30.7991	45.0987	12.5604	13.2359	13.5633
chr14:121948599-121951997	chr14:121871769-121973044	29.1294	23.2829	12.5604	14.4678	45.4261
chr14:121954461-121958158	chr14:121871769-121973044	23.2829	41.7648	36.1707	41.3326	135.407
chr14:121958454-121966271	chr14:121871769-121973044	57.8915	48.76	8.17047	21.4297	146.786
chr14:121969188-121970058	chr14:121871769-121973044	13.9956	10.761	18.1318	16.1035	22.1894
chr14:121972447-121973044	chr14:121871769-121973044	13.1876	12.9559	6.98404	14.9	20.093
chr14:121991447-121994084	chr14:121991447-122075688	35.0856	43.8585	33.7489	35.5095	12.7554
chr14:121994574-121996115	chr14:121991447-122075688	26.7076	12.9559	16.4677	14.0438	43.0449
chr14:121996331-121996878	chr14:121991447-122075688	29.1294	13.7639	18.1318	14.4678	21.285
chr14:122004860-122016869	chr14:121991447-122075688	26.7076	45.0987	57.0353	61.0418	123.827
chr14:122017535-122018471	chr14:121991447-122075688	11.7524	10.761	25.2242	16.5159	18.9597
chr14:122028098-122031429	chr14:121991447-122075688	31.7035	34.8057	28.7027	31.7517	122.838
chr14:122035288-122036521	chr14:121991447-122075688	10.1847	19.6208	37.8037	22.6217	7.94155
chr14:122039179-122039789	chr14:121991447-122075688	10.1847	19.6208	20.706	22.8506	10.5604
chr14:122048491-122049162	chr14:121991447-122075688	15.6115	9.95303	14.4195	16.7647	11.9474
chr14:122052001-122068715	chr14:121991447-122075688	28.2732	23.9073	19.898	25.0435	60.3807
chr14:122071597-122075688	chr14:121991447-122075688	98.9599	88.5455	12.5604	20.7542	69.8112
chr15:3978119-3983904	chr15:3978119-3997147	44.8499	23.9073	13.4166	20.9859	57.4791
chr15:3994271-3997147	chr15:3978119-3997147	180.163	136.596	132.361	124.536	190.529
chr15:11992304-11992761	chr15:11992304-12026111	16.4677	38.9957	30.3668	16.7647	17.9511
chr15:11994173-11996494	chr15:11992304-12026111	157.238	122.262	153.311	123.68	110.25
chr15:12007307-12011989	chr15:11992304-12026111	115.646	86.6808	59.1771	60.2339	71.8566
chr15:12012642-12015511	chr15:11992304-12026111	106.577	145.783	120.341	116.932	139.393
chr15:12025631-12026111	chr15:11992304-12026111	25.8514	24.7153	23.6586	15.708	8.99274
chr15:25811737-25813657	chr15:25811737-25845255	31.7035	30.5674	20.706	34.6533	44.2369
chr15:25815906-25818056	chr15:25811737-25845255	7.16751	15.428	18.1318	13.8121	64.8982
chr15:25826446-25827107	chr15:25811737-25845255	14.8035	7.56307	18.1318	17.8044	27.7644
chr15:25827391-25831917	chr15:25811737-25845255	30.7991	47.5225	79.6741	76.0439	246.794
chr15:25842104-25845255	chr15:25811737-25845255	70.4242	62.9065	72.2379	70.0402	134.218
chr15:25890342-25893844	chr15:25890342-25913669	28.2732	32.0848	39.4196	67.848	101.582
chr15:25896133-25898708	chr15:25890342-25913669	24.9952	27.6176	39.4196	67.848	73.0458
chr15:25902465-25907775	chr15:25890342-25913669	87.9692	127.282	182.081	243.947	59.5245
chr15:25908447-25913669	chr15:25890342-25913669	135.031	199.092	332.916	384.481	152.898
chr15:27582525-27583248	chr15:27582525-27599049	2.67031	16.6683	5.82875	13.6116	8.56604
chr15:27587282-27589594	chr15:27582525-27599049	29.1294	29.2817	19.898	4.69055	55.8149
chr15:27591595-27599049	chr15:27582525-27599049	75.62	72.009	31.028	58.7165	245.13
chr15:27753891-27756083	chr15:27753891-27797703	10.1847	6.75512	12.5604	6.22432	74.9588
chr15:27757305-27759209	chr15:27753891-27797703	13.1876	18.8129	13.4166	10.6087	32.2798
chr15:27761073-27761764	chr15:27753891-27797703	0.436162	9.32576	13.4166	2.91355	11.9474
chr15:27769755-27773645	chr15:27753891-27797703	5.59983	28.4255	11.3684	10.4137	91.871
chr15:27782106-27786590	chr15:27753891-27797703	71.6134	64.5225	73.7553	95.482	190.529
chr15:27791935-27792668	chr15:27753891-27797703	4.06606	4.21839	8.17047	11.0409	22.1894
chr15:27793119-27793885	chr15:27753891-27797703	4.87402	6.75512	4.59409	10.0013	13.5633
chr15:27795897-27797703	chr15:27753891-27797703	7.16751	28.4255	53.3257	44.0902	35.4613
chr15:34044740-34052466	chr15:34044740-34086978	54.1337	72.009	64.7032	71.0487	16.9115
chr15:34061857-34068398	chr15:34044740-34086978	83.0024	97.643	75.9957	72.5178	22.1894
chr15:34075858-34086978	chr15:34044740-34086978	173.388	105.308	173.569	192.13	33.136
chr15:58871383-58873513	chr15:58871383-58891021	85.2966	129.327	120.906	109.343	103.627
chr15:58874219-58877233	chr15:58871383-58891021	10.9445	30.5674	34.6051	36.6145	130.559
chr15:58886909-58891021	chr15:58871383-58891021	175.448	129.327	106.345	158.767	117.259
chr15:59005929-59007990	chr15:59005929-59064933	17.7561	18.2842	17.2757	15.6597	73.9503
chr15:59019210-59019749	chr15:59005929-59064933	20.2765	11.5689	11.3684	20.477	25.6197
chr15:59029513-59031173	chr15:59005929-59064933	15.6115	12.9559	12.5604	17.3239	54.8064
chr15:59031754-59033985	chr15:59005929-59064933	17.095	9.95303	10.3654	13.8121	68.3306
chr15:59036116-59042787	chr15:59005929-59064933	10.1847	10.761	8.17047	13.8121	160.668
chr15:59043041-59044788	chr15:59005929-59064933	17.095	8.37103	9.17344	10.6087	44.2369
chr15:59045521-59052369	chr15:59005929-59064933	37.9872	13.7639	13.4166	13.8121	150.652
chr15:59055608-59057208	chr15:59005929-59064933	23.2829	23.9073	26.2327	19.6691	31.223
chr15:59057621-59061483	chr15:59005929-59064933	24.139	26.052	5.82875	12.8036	142.495
chr15:59062194-59063547	chr15:59005929-59064933	19.4203	21.582	17.2757	5.22135	34.1927
chr15:59063766-59064933	chr15:59005929-59064933	22.5734	16.6683	10.3654	7.61131	33.136
chr15:62163739-62165568	chr15:62163739-62182767	15.6115	18.2842	10.3654	21.3332	44.2369
chr15:62165771-62166396	chr15:62163739-62182767	16.4677	6.75512	9.17344	11.4166	29.9544
chr15:62166671-62172805	chr15:62163739-62182767	55.9984	51.7098	31.028	29.8077	384.481
chr15:62176531-62182767	chr15:62163739-62182767	10.9445	12.9559	14.4195	19.6691	76.4395
chr15:66784877-66786767	chr15:66784877-66834149	41.516	29.2817	11.3684	25.2724	57.4791
chr15:66792246-66794866	chr15:66784877-66834149	17.095	12.1962	14.4195	12.6086	64.0902
chr15:66796148-66796692	chr15:66784877-66834149	20.2765	12.9559	12.5604	13.2359	9.75247
chr15:66797861-66799364	chr15:66784877-66834149	58.9	43.3807	16.4677	17.3239	37.3742
chr15:66799791-66805245	chr15:66784877-66834149	47.3702	36.323	58.6683	64.1384	93.5351
chr15:66809532-66816895	chr15:66784877-66834149	63.5139	56.4761	41.1376	60.2339	108.969
chr15:66818291-66819332	chr15:66784877-66834149	30.1379	21.1382	14.4195	18.3806	32.2798
chr15:66823643-66827126	chr15:66784877-66834149	86.1527	70.1925	53.9502	62.706	126.7
chr15:66827985-66828518	chr15:66784877-66834149	22.5734	20.4288	4.59409	8.79774	24.334
chr15:66832167-66834149	chr15:66784877-66834149	16.4677	17.4762	13.4166	12.6086	49.9919
chr15:73136580-73138463	chr15:73136580-73185836	29.1294	47.5225	32.8927	42.8499	42.1888
chr15:73139070-73142086	chr15:73136580-73185836	54.1337	74.1508	98.0554	81.587	49.9919
chr15:73147589-73151254	chr15:73136580-73185836	175.448	115.414	79.6741	87.537	112.163
chr15:73152446-73158324	chr15:73136580-73185836	44.8499	45.0987	30.3668	28.2732	171.439
chr15:73159067-73164305	chr15:73136580-73185836	119.061	104.732	31.028	45.4744	107.153
chr15:73169628-73171285	chr15:73136580-73185836	21.9462	13.7639	11.3684	15.708	51.9048
chr15:73174663-73176774	chr15:73136580-73185836	20.2765	21.1382	9.17344	19.1886	64.0902
chr15:73182174-73185836	chr15:73136580-73185836	89.8623	85.8728	73.7553	91.4953	49.9919
chr15:73716536-73718663	chr15:73716536-73749822	16.4677	9.32576	12.5604	10.6087	78.4366
chr15:73723961-73725536	chr15:73716536-73749822	49.3674	46.7146	15.428	28.522	33.136
chr15:73730719-73733836	chr15:73716536-73749822	107.633	94.1652	78.1375	83.8756	100.344
chr15:73742409-73744620	chr15:73716536-73749822	17.095	21.582	25.2242	23.4779	58.287
chr15:73748218-73749822	chr15:73716536-73749822	29.1294	25.4247	23.6586	29.33	53.7213
chr15:74896059-74897479	chr15:74896059-74940229	17.095	16.0553	9.17344	13.6116	28.8977
chr15:74902329-74903025	chr15:74896059-74940229	20.2765	30.5674	15.428	14.2388	40.0951
chr15:74903744-74904860	chr15:74896059-74940229	22.5734	9.32576	9.17344	13.0042	17.9511
chr15:74905285-74907565	chr15:74896059-74940229	46.5623	38.9957	11.3684	31.7517	54.8064
chr15:74916910-74938253	chr15:74896059-74940229	66.1384	44.6664	29.5589	32.3762	237.086
chr15:74938634-74940229	chr15:74896059-74940229	23.2829	26.052	18.1318	14.9	41.2843
chr15:74953821-74962931	chr15:74953821-74972931	34.3762	23.2829	6.98404	15.095	137.828
chr15:74963422-74964230	chr15:74953821-74972931	21.9462	30.5674	15.428	20.477	22.1894
chr15:74967323-74968718	chr15:74953821-74972931	27.417	26.9082	22.8024	16.1035	24.334
chr15:74972345-74972931	chr15:74953821-74972931	10.9445	29.2817	18.1318	18.6123	20.093
chr15:77819931-77821639	chr15:77819931-77850684	52.9445	40.4282	41.1376	18.6606	18.9597
chr15:77829260-77831299	chr15:77819931-77850684	24.139	15.428	19.1404	22.8988	46.3306
chr15:77832465-77843113	chr15:77819931-77850684	61.7533	46.7146	31.9324	44.5141	62.0448
chr15:77844973-77846521	chr15:77819931-77850684	20.2765	18.2842	20.706	14.2388	38.3828
chr15:77850136-77850684	chr15:77819931-77850684	34.3762	18.2842	16.4677	18.3806	14.1906
chr15:79883396-79884263	chr15:79883396-79934885	21.9462	23.2829	26.2327	24.7635	8.99274
chr15:79890639-79903029	chr15:79883396-79934885	113.352	101.782	66.9436	47.5708	151.89
chr15:79903789-79905674	chr15:79883396-79934885	13.9956	16.6683	14.4195	13.6116	53.7213
chr15:79907558-79908834	chr15:79883396-79934885	13.1876	18.2842	10.3654	14.8518	38.3828
chr15:79916372-79916989	chr15:79883396-79934885	32.5597	12.9559	19.1404	12.8036	15.8547
chr15:79926550-79929373	chr15:79883396-79934885	57.8915	53.5745	33.7489	44.5141	141.639
chr15:79931609-79934885	chr15:79883396-79934885	45.7061	51.7098	20.706	23.4779	74.9588
chr15:80598919-80601067	chr15:80598919-80636373	14.8035	16.0553	34.6051	35.5095	66.5623
chr15:80601799-80604066	chr15:80598919-80636373	33.52	18.8129	18.1318	25.2724	73.9503
chr15:80609463-80612397	chr15:80598919-80636373	8.7495	12.9559	16.4677	18.3806	42.1888
chr15:80613401-80616848	chr15:80598919-80636373	24.9952	25.4247	28.7027	32.941	73.0458
chr15:80617496-80624602	chr15:80598919-80636373	21.9462	23.9073	23.6586	35.99	92.679
chr15:80629633-80630531	chr15:80598919-80636373	13.9956	15.428	19.1404	17.5727	16.9115
chr15:80634711-80636373	chr15:80598919-80636373	15.6115	23.2829	16.4677	23.7068	32.2798
chr15:81510603-81515519	chr15:81510603-81536700	109.874	82.3467	50.6531	43.6579	39.2389
chr15:81520813-81524758	chr15:81510603-81536700	146.195	165.309	163.198	192.179	180.163
chr15:81533655-81534990	chr15:81510603-81536700	27.417	12.9559	13.4166	23.7068	36.518
chr15:81535444-81536700	chr15:81510603-81536700	21.9462	11.5689	19.1404	15.095	46.3306
chr15:81855557-81861263	chr15:81855557-81873758	146.195	97.0668	117.112	106.393	214.802
chr15:81870825-81873758	chr15:81855557-81873758	226.617	186.777	180.163	208.776	131.519
chr15:82145451-82149314	chr15:82145451-82168767	101.966	132.181	98.6317	119.109	182.38
chr15:82150581-82153293	chr15:82145451-82168767	29.1294	45.0987	31.028	20.9859	55.8149
chr15:82155999-82157411	chr15:82145451-82168767	35.0856	74.1508	67.7515	28.4738	18.9597
chr15:82161096-82162312	chr15:82145451-82168767	19.4203	21.582	11.3684	15.095	34.1927
chr15:82162550-82168767	chr15:82145451-82168767	119.917	65.9067	39.4196	37.5748	126.7
chr15:86170836-86171469	chr15:86170836-86215427	32.5597	14.6201	9.17344	12.0439	26.5241
chr15:86171681-86175585	chr15:86170836-86215427	64.3219	38.9957	25.2242	30.1861	84.6354
chr15:86178665-86186605	chr15:86170836-86215427	180.163	138.404	75.9957	106.826	233.068
chr15:86191011-86192501	chr15:86170836-86215427	17.095	6.75512	27.945	32.133	24.334
chr15:86200580-86202469	chr15:86170836-86215427	16.4677	22.39	27.945	30.6156	27.7644
chr15:86213027-86215427	chr15:86170836-86215427	98.0554	88.5455	103.432	96.536	49.9919
chr15:91631686-91635807	chr15:91631686-91681843	13.9956	21.1382	23.6586	34.9021	189.752
chr15:91642425-91645372	chr15:91631686-91681843	26.7076	43.3807	72.8991	61.0418	58.287
chr15:91650820-91652560	chr15:91631686-91681843	12.3797	29.7594	59.1771	31.0763	46.3306
chr15:91657344-91661630	chr15:91631686-91681843	3.44435	5.98108	6.98404	7.21574	132.605
chr15:91672566-91677382	chr15:91631686-91681843	14.8035	3.06588	17.2757	6.02931	142.495
chr15:91677958-91681843	chr15:91631686-91681843	17.7561	8.37103	12.5604	11.8006	97.4907
chr15:96459220-96462711	chr15:96459220-96476404	86.1527	55.1904	79.0978	83.2512	113.976
chr15:96468394-96470235	chr15:96459220-96476404	10.9445	7.56307	8.17047	10.0013	51.9048
chr15:96471397-96476404	chr15:96459220-96476404	41.516	50.3759	26.2327	20.9859	245.13
chr15:96582484-96585198	chr15:96582484-96608808	25.8514	18.2842	39.4196	51.2803	110.25
chr15:96592144-96595778	chr15:96582484-96608808	17.095	18.8129	19.898	32.941	81.9145
chr15:96596661-96599726	chr15:96582484-96608808	10.9445	4.21839	14.4195	10.9927	66.5623
chr15:96606727-96608808	chr15:96582484-96608808	13.9956	0.436162	21.7627	3.63936	61.1886
chr15:96637318-96644272	chr15:96637318-96656786	117.691	150.076	114.589	173.156	158.337
chr15:96653650-96656786	chr15:96637318-96656786	151.265	172.781	216.505	280.406	121.253
chr15:97247138-97249365	chr15:97247138-97263133	135.031	78.4366	59.1771	30.6156	91.871
chr15:97251476-97253311	chr15:97247138-97263133	32.5597	30.5674	15.428	19.7173	39.2389
chr15:97254820-97256190	chr15:97247138-97263133	13.1876	17.4762	14.4195	10.0013	34.1927
chr15:97258061-97261129	chr15:97247138-97263133	108.67	79.4934	8.17047	15.6597	305.477
chr15:97262526-97263133	chr15:97247138-97263133	12.3797	10.761	5.82875	6.80335	17.9511
chr15:97438091-97438578	chr15:97438091-97472120	4.87402	11.5689	4.59409	13.0042	5.41636
chr15:97449033-97450017	chr15:97438091-97472120	37.9872	21.1382	30.3668	18.6123	28.8977
chr15:97454993-97456853	chr15:97438091-97472120	29.1294	25.4247	48.3277	45.7543	67.5226
chr15:97457420-97460279	chr15:97438091-97472120	66.1384	28.4255	19.1404	18.3806	184.811
chr15:97464278-97465559	chr15:97438091-97472120	18.6123	9.95303	4.59409	12.6086	40.0951
chr15:97467851-97472120	chr15:97438091-97472120	52.0883	41.7648	17.2757	16.7165	208.728
chr15:101243264-101248933	chr15:101243264-101267894	100.957	65.3304	114.589	126.7	113.168
chr15:101251747-101255171	chr15:101243264-101267894	23.2829	15.428	40.2758	36.3713	74.9588
chr15:101256002-101257038	chr15:101243264-101267894	6.40778	10.761	12.5604	12.6086	31.223
chr15:101265896-101267894	chr15:101243264-101267894	14.8035	42.621	47.7515	53.145	49.9919
chr15:102391018-102391613	chr15:102391018-102417628	14.8035	9.32576	17.2757	13.0042	2.86532
chr15:102393053-102394557	chr15:102391018-102417628	37.9872	46.7146	37.8037	25.668	14.1906
chr15:102398692-102401590	chr15:102391018-102417628	236.184	151.034	112.343	81.3382	111.306
chr15:102404047-102407639	chr15:102391018-102417628	224.018	193.139	210.99	194.936	224.823
chr15:102417077-102417628	chr15:102391018-102417628	10.1847	21.582	18.1318	12.0439	7.94155
chr16:4876558-4881925	chr16:4876558-4914156	149.743	125.219	125.4	181.753	125.844
chr16:4884927-4888607	chr16:4876558-4914156	65.1781	67.3758	49.1357	50.4724	108.969
chr16:4893987-4895112	chr16:4876558-4914156	10.9445	7.56307	10.3654	10.9927	26.5241
chr16:4896057-4896852	chr16:4876558-4914156	18.6123	9.32576	10.3654	7.21574	20.093
chr16:4897691-4900406	chr16:4876558-4914156	8.7495	15.428	11.3684	17.8044	106.164
chr16:4908231-4908878	chr16:4876558-4914156	28.2732	18.8129	16.4677	13.8121	17.9511
chr16:4912026-4914156	chr16:4876558-4914156	41.516	60.1374	30.3668	32.3762	49.9919
chr16:10486570-10500341	chr16:10486570-10525105	9.55746	13.7639	8.17047	2.71854	62.0448
chr16:10506099-10506888	chr16:10486570-10525105	2.67031	3.06588	8.17047	6.02931	33.136
chr16:10507748-10510416	chr16:10486570-10525105	12.3797	10.761	11.3684	13.2359	108.009
chr16:10513225-10519208	chr16:10486570-10525105	6.40778	10.761	13.4166	11.4166	112.163
chr16:10519642-10521033	chr16:10486570-10525105	15.6115	14.6201	18.1318	3.26088	38.3828
chr16:10523085-10523833	chr16:10486570-10525105	4.87402	12.9559	12.5604	10.4137	17.9511
chr16:10524548-10525105	chr16:10486570-10525105	13.1876	21.1382	15.428	16.5159	15.8547
chr16:11057791-11058301	chr16:11057791-11105887	24.9952	23.2829	10.3654	10.6087	16.9115
chr16:11059272-11059826	chr16:11057791-11105887	29.1294	26.9082	18.1318	17.5244	18.9597
chr16:11061598-11075414	chr16:11057791-11105887	26.7076	22.39	20.706	22.9471	157.433
chr16:11075711-11082270	chr16:11057791-11105887	38.8434	35.6619	16.4677	28.9459	156.625
chr16:11089040-11093699	chr16:11057791-11105887	28.2732	33.3365	24.5147	22.0426	160.668
chr16:11094011-11094743	chr16:11057791-11105887	21.9462	22.39	13.4166	14.0438	25.6197
chr16:11098977-11100257	chr16:11057791-11105887	20.2765	19.6208	30.3668	8.41926	61.1886
chr16:11103520-11105887	chr16:11057791-11105887	17.095	19.6208	12.5604	7.21574	84.6354
chr16:11636425-11637289	chr16:11636425-11676157	29.1294	12.1962	21.7627	20.477	8.99274
chr16:11640136-11641253	chr16:11636425-11676157	32.5597	12.9559	11.3684	12.0439	32.2798
chr16:11650930-11651705	chr16:11636425-11676157	24.9952	16.6683	14.4195	11.4166	24.334
chr16:11652492-11653688	chr16:11636425-11676157	52.9445	57.2358	31.028	24.1873	26.5241
chr16:11654755-11660487	chr16:11636425-11676157	38.8434	23.2829	20.706	17.3239	66.5623
chr16:11669210-11669782	chr16:11636425-11676157	9.55746	6.75512	0.436162	9.60569	6.60279
chr16:11675321-11676157	chr16:11636425-11676157	15.6115	18.2842	16.4677	18.6123	7.94155
chr16:19002510-19013650	chr16:19002510-19088424	89.0061	118.073	12.5604	21.3815	327.638
chr16:19022131-19022889	chr16:19002510-19088424	15.6115	17.4762	0.436162	2.91355	17.9511
chr16:19023993-19030729	chr16:19002510-19088424	98.0554	67.3758	5.82875	16.5159	209.668
chr16:19042447-19043626	chr16:19002510-19088424	8.7495	9.95303	6.98404	3.68759	39.2389
chr16:19050361-19054077	chr16:19002510-19088424	17.095	8.37103	10.3654	8.2187	246.138
chr16:19056384-19068709	chr16:19002510-19088424	101.966	51.2321	6.98404	6.45601	291.513
chr16:19079141-19079972	chr16:19002510-19088424	8.7495	7.56307	9.17344	5.26958	14.1906
chr16:19084042-19088424	chr16:19002510-19088424	51.2321	40.4282	5.82875	12.6086	134.218
chr16:19146259-19155022	chr16:19146259-19263667	38.8434	43.8585	8.17047	11.9956	132.605
chr16:19155700-19156627	chr16:19146259-19263667	15.6115	18.8129	10.3654	10.6087	26.5241
chr16:19157577-19158315	chr16:19146259-19263667	10.9445	4.21839	11.3684	1.99829	17.9511
chr16:19158622-19159464	chr16:19146259-19263667	12.3797	5.17312	5.82875	3.26088	22.1894
chr16:19162838-19165141	chr16:19146259-19263667	11.7524	13.7639	9.17344	7.21574	75.7667
chr16:19174483-19176518	chr16:19146259-19263667	7.79477	16.6683	6.98404	10.4137	36.518
chr16:19177235-19184261	chr16:19146259-19263667	59.7562	59.3295	14.4195	10.9927	185.617
chr16:19184466-19187339	chr16:19146259-19263667	61.7533	57.2358	10.3654	9.60569	125.844
chr16:19192837-19193774	chr16:19146259-19263667	8.7495	15.428	6.98404	6.22432	21.285
chr16:19195642-19201921	chr16:19146259-19263667	114.312	72.7184	5.82875	10.4137	322.245
chr16:19210828-19211961	chr16:19146259-19263667	3.44435	5.98108	9.17344	9.60569	22.1894
chr16:19216095-19219812	chr16:19146259-19263667	8.7495	7.56307	0.436162	7.98978	60.3807
chr16:19228884-19229614	chr16:19146259-19263667	7.16751	10.761	9.17344	7.41075	24.334
chr16:19229835-19247119	chr16:19146259-19263667	18.6123	22.39	10.3654	11.0409	178.931
chr16:19259563-19261418	chr16:19146259-19263667	20.9377	29.2817	12.5604	7.98978	51.9048
chr16:19262340-19263667	chr16:19146259-19263667	30.1379	19.6208	9.17344	1.41327	28.8977
chr16:24592419-24596268	chr16:24592419-24604734	72.4696	60.9454	10.3654	16.1035	265.756
chr16:24596785-24597705	chr16:24592419-24604734	12.3797	9.32576	23.6586	18.6123	24.334
chr16:24598848-24600774	chr16:24592419-24604734	16.4677	18.2842	30.3668	32.328	58.287
chr16:24602866-24604734	chr16:24592419-24604734	35.9418	10.761	15.428	22.9471	50.8481
chr16:24618672-24632229	chr16:24618672-24642331	35.9418	42.621	45.2794	40.9569	139.393
chr16:24640619-24641344	chr16:24618672-24642331	5.59983	5.17312	19.898	19.2368	32.2798
chr16:24641786-24642331	chr16:24618672-24642331	17.7561	7.56307	27.945	21.3332	26.5241
chr16:27383474-27384917	chr16:27383474-27400187	12.3797	8.37103	15.428	5.26958	28.8977
chr16:27385858-27390755	chr16:27383474-27400187	71.6134	48.147	44.4176	42.4687	193.879
chr16:27394754-27395356	chr16:27383474-27400187	17.095	20.4288	8.17047	8.2187	29.9544
chr16:27395617-27396250	chr16:27383474-27400187	19.4203	26.052	11.3684	6.22432	37.3742
chr16:27398758-27399300	chr16:27383474-27400187	9.55746	7.56307	11.3684	6.80335	27.7644
chr16:27399700-27400187	chr16:27383474-27400187	8.7495	8.37103	10.3654	4.64232	28.8977
chr16:30586333-30588958	chr16:30586333-30609022	198.109	245.695	215.52	241.923	206.152
chr16:30598908-30603666	chr16:30586333-30609022	25.8514	26.9082	29.5589	19.7173	84.6354
chr16:30604101-30606082	chr16:30586333-30609022	17.095	8.37103	6.98404	11.4166	37.3742
chr16:30607131-30609022	chr16:30586333-30609022	10.9445	10.761	12.5604	10.6087	79.2446
chr16:32077227-32080140	chr16:32077227-32131374	87.1557	81.5388	99.9656	89.6788	105.308
chr16:32086889-32088424	chr16:32077227-32131374	16.4677	24.7153	65.5111	28.9459	11.1877
chr16:32098869-32100377	chr16:32077227-32131374	39.6513	32.712	28.7027	36.3713	14.1906
chr16:32106455-32109760	chr16:32077227-32131374	42.3722	78.8689	92.484	88.5937	29.9544
chr16:32112287-32114809	chr16:32077227-32131374	74.5632	76.1962	70.6531	63.3305	56.6229
chr16:32123901-32125344	chr16:32077227-32131374	28.2732	22.39	26.2327	27.9933	25.6197
chr16:32128774-32131374	chr16:32077227-32131374	74.5632	94.1652	78.1375	102.867	56.6229
chr16:32147569-32149981	chr16:32147569-32203139	21.9462	53.0968	46.8953	30.4151	12.7554
chr16:32155894-32156457	chr16:32147569-32203139	15.6115	22.39	14.4195	15.6597	8.56604
chr16:32160731-32166504	chr16:32147569-32203139	72.4696	62.4261	78.1375	111.355	127.757
chr16:32170021-32172089	chr16:32147569-32203139	27.417	29.7594	17.2757	34.8539	55.8149
chr16:32172700-32174308	chr16:32147569-32203139	18.6123	18.2842	0.436162	14.4678	50.8481
chr16:32175326-32183125	chr16:32147569-32203139	20.2765	42.621	49.1357	64.1384	5.17312
chr16:32188123-32192600	chr16:32147569-32203139	35.9418	45.9066	61.5699	83.6751	26.5241
chr16:32199877-32203139	chr16:32147569-32203139	104.531	38.9957	38.6117	37.623	81.1093
chr16:32860844-32863070	chr16:32860844-32880143	9.55746	9.32576	8.17047	10.6087	88.2967
chr16:32864274-32869114	chr16:32860844-32880143	16.4677	13.7639	20.706	31.0763	140.45
chr16:32876797-32878797	chr16:32860844-32880143	65.1781	30.5674	44.4176	46.3306	76.4395
chr16:32879451-32880143	chr16:32860844-32880143	10.9445	13.7639	11.3684	11.4166	5.41636
chr16:33730717-33737148	chr16:33730717-33770854	7.79477	26.9082	19.1404	49.4156	165.06
chr16:33744404-33753618	chr16:33730717-33770854	23.2829	22.39	40.2758	42.042	73.0458
chr16:33754516-33758593	chr16:33730717-33770854	107.633	123.403	165.586	131.22	36.518
chr16:33769115-33770854	chr16:33730717-33770854	28.2732	50.3759	44.4176	34.4244	11.1877
chr16:36708046-36714855	chr16:36708046-36730390	18.6123	16.6683	58.6683	45.7543	174.82
chr16:36716852-36719132	chr16:36708046-36730390	15.6115	10.761	26.2327	22.8506	44.2369
chr16:36720661-36721311	chr16:36708046-36730390	13.1876	11.5689	19.898	15.095	16.9115
chr16:36729620-36730390	chr16:36708046-36730390	5.59983	9.32576	9.17344	8.79774	13.5633
chr16:45221670-45229642	chr16:45221670-45259142	33.52	30.5674	51.5093	31.4718	256.84
chr16:45230162-45233924	chr16:45221670-45259142	10.9445	9.32576	26.2327	23.4779	27.7644
chr16:45244250-45244929	chr16:45221670-45259142	9.55746	16.0553	9.17344	11.8006	13.5633
chr16:45247516-45248047	chr16:45221670-45259142	12.3797	11.5689	5.82875	4.69055	14.1906
chr16:45249918-45255570	chr16:45221670-45259142	45.7061	46.7146	9.17344	17.3239	123.827
chr16:45256375-45259142	chr16:45221670-45259142	17.095	16.0553	19.1404	21.3815	138.404
chr16:49779770-49785504	chr16:49779770-49819883	58.9	56.4761	61.5699	138.453	71.0004
chr16:49788774-49793892	chr16:49779770-49819883	42.3722	67.3758	90.868	147.876	34.1927
chr16:49794567-49805107	chr16:49779770-49819883	104.531	143.837	217.271	280.406	81.9145
chr16:49817213-49819883	chr16:49779770-49819883	73.374	77.0042	58.6683	71.7099	105.308
chr16:49837487-49841940	chr16:49837487-49862059	125.067	72.7184	99.9656	145.054	148.752
chr16:49852178-49862059	chr16:49837487-49862059	222.383	204.859	347.816	451.024	201.38
chr16:55932873-55935647	chr16:55932873-55975951	114.312	89.3052	89.5824	116.27	32.2798
chr16:55947245-55952209	chr16:55932873-55975951	154.472	241.923	164.865	159.908	146.342
chr16:55952896-55953457	chr16:55932873-55975951	24.139	26.052	6.98404	12.8036	13.5633
chr16:55964060-55968056	chr16:55932873-55975951	74.5632	130.711	131.748	90.2096	17.9511
chr16:55972636-55975951	chr16:55932873-55975951	96.8662	164.685	135.788	128.799	113.168
chr16:58496217-58504099	chr16:58496217-58524029	32.5597	58.0438	55.4676	69.4157	89.1529
chr16:58504548-58505298	chr16:58496217-58524029	13.1876	18.2842	14.4195	9.8007	27.7644
chr16:58505590-58510011	chr16:58496217-58524029	48.5594	51.7098	65.5111	77.0524	135.407
chr16:58522197-58524029	chr16:58496217-58524029	19.4203	18.2842	14.4195	27.4653	25.6197
chr16:91397844-91399519	chr16:91397844-91418361	33.52	20.4288	10.3654	22.2376	53.7213
chr16:91404224-91408736	chr16:91397844-91418361	142.071	90.2096	73.7553	77.6769	199.747
chr16:91415497-91418361	chr16:91397844-91418361	30.1379	16.6683	12.5604	20.477	141.639
chr16:91445003-91448533	chr16:91445003-91466034	47.3702	37.5266	34.6051	46.3306	65.7061
chr16:91450054-91456828	chr16:91445003-91466034	24.139	30.5674	25.2242	39.0922	80.149
chr16:91457965-91462762	chr16:91445003-91466034	85.2966	81.5388	44.4176	46.9917	58.287
chr16:91463400-91466034	chr16:91445003-91466034	119.917	103.924	105.769	92.9277	88.2967
chr17:4993006-4999719	chr17:4993006-5010616	181.205	82.3467	93.3401	135.836	124.884
chr17:5006726-5008115	chr17:4993006-5010616	35.0856	19.6208	41.9938	20.5253	38.3828
chr17:5009915-5010616	chr17:4993006-5010616	10.9445	5.98108	8.17047	12.0439	15.8547
chr17:5178353-5182938	chr17:5178353-5213123	52.9445	33.9977	17.2757	13.8121	190.529
chr17:5184000-5188113	chr17:5178353-5213123	9.55746	15.428	12.5604	41.6125	58.287
chr17:5188320-5191133	chr17:5178353-5213123	89.0061	92.255	83.4318	91.9192	60.3807
chr17:5192867-5197933	chr17:5178353-5213123	35.9418	82.3467	91.676	103.48	126.7
chr17:5210134-5213123	chr17:5178353-5213123	51.2321	43.3807	57.0353	116.319	21.285
chr17:5796111-5800923	chr17:5796111-5842866	22.5734	44.6664	34.6051	29.8077	136.031
chr17:5801254-5809487	chr17:5796111-5842866	52.9445	35.6619	44.4176	39.0439	163.69
chr17:5813280-5815111	chr17:5796111-5842866	9.55746	10.761	17.2757	31.5201	86.9722
chr17:5826793-5831490	chr17:5796111-5842866	39.6513	41.7648	24.5147	51.758	81.9145
chr17:5837843-5842866	chr17:5796111-5842866	56.8546	47.5225	41.1376	46.3788	82.7707
chr17:5873642-5874200	chr17:5873642-5899342	7.79477	5.17312	10.3654	10.4137	17.9511
chr17:5879279-5889025	chr17:5873642-5899342	47.3702	36.323	36.1707	62.7542	49.9919
chr17:5892530-5894144	chr17:5873642-5899342	23.2829	21.582	38.6117	27.1853	50.8481
chr17:5896492-5899342	chr17:5873642-5899342	29.1294	26.9082	25.2242	33.5682	148.752
chr17:6815943-6817502	chr17:6815943-6830092	24.9952	18.8129	20.706	18.6606	101.582
chr17:6826144-6830092	chr17:6815943-6830092	359.367	423.218	277.966	290.316	315.903
chr17:8143512-8144533	chr17:8143512-8172520	29.1294	29.7594	19.1404	24.7635	16.9115
chr17:8146686-8148607	chr17:8143512-8172520	22.5734	43.8585	44.4176	48.6077	37.3742
chr17:8157870-8159780	chr17:8143512-8172520	12.3797	17.4762	26.2327	34.6533	49.1357
chr17:8163112-8167154	chr17:8143512-8172520	100.149	121.107	144.447	158.719	127.757
chr17:8169031-8172520	chr17:8143512-8172520	17.7561	61.5699	84.288	57.3323	166.117
chr17:8193848-8200264	chr17:8193848-8256220	46.5623	55.1904	57.0353	87.7858	161.857
chr17:8209377-8211357	chr17:8193848-8256220	28.2732	39.8037	18.1318	28.0415	53.7213
chr17:8223270-8227544	chr17:8193848-8256220	19.4203	15.428	13.4166	36.5663	104.3
chr17:8232218-8241453	chr17:8193848-8256220	10.9445	11.5689	17.2757	13.2359	110.25
chr17:8242364-8248662	chr17:8193848-8256220	7.16751	16.6683	10.3654	14.9	79.2446
chr17:8254456-8256220	chr17:8193848-8256220	24.139	28.4255	64.7032	53.7695	33.136
chr17:17580266-17582347	chr17:17580266-17634526	16.4677	26.052	36.9475	44.9463	42.1888
chr17:17583947-17590704	chr17:17580266-17634526	44.8499	40.9086	54.6114	58.9482	100.344
chr17:17590978-17592084	chr17:17580266-17634526	20.2765	22.39	31.028	15.095	39.2389
chr17:17598692-17602670	chr17:17580266-17634526	48.5594	70.1925	49.7969	43.429	106.164
chr17:17609563-17610931	chr17:17580266-17634526	28.2732	21.1382	31.028	21.3815	12.7554
chr17:17617445-17619477	chr17:17580266-17634526	30.1379	33.3365	32.8927	17.3239	28.8977
chr17:17622463-17627609	chr17:17580266-17634526	220.326	202.29	181.022	217.514	121.253
chr17:17633492-17634526	chr17:17580266-17634526	12.3797	34.8057	44.4176	25.8996	11.9474
chr17:31819553-31821658	chr17:31819553-31857237	32.5597	35.6619	15.428	19.1886	55.8149
chr17:31821896-31822480	chr17:31819553-31857237	14.8035	25.4247	10.3654	16.7647	15.8547
chr17:31833403-31836618	chr17:31819553-31857237	62.6578	48.76	50.6531	54.1819	29.9544
chr17:31839305-31842144	chr17:31819553-31857237	52.0883	49.6162	43.6097	54.6596	49.1357
chr17:31852277-31857237	chr17:31819553-31857237	136.215	116.222	68.5595	68.8083	99.5361
chr17:33901419-33904184	chr17:33901419-33957051	23.2829	27.6176	44.4176	45.4744	143.588
chr17:33907873-33910597	chr17:33901419-33957051	98.9599	76.1962	57.0353	78.9171	75.7667
chr17:33915181-33916908	chr17:33901419-33957051	34.3762	19.6208	37.8037	32.941	15.0468
chr17:33918898-33921054	chr17:33901419-33957051	71.6134	77.6287	36.9475	39.9001	107.153
chr17:33928770-33931305	chr17:33901419-33957051	51.2321	43.8585	40.2758	39.4679	43.0449
chr17:33939447-33941630	chr17:33901419-33957051	44.0419	33.3365	40.2758	39.0922	54.8064
chr17:33951033-33951906	chr17:33901419-33957051	44.8499	27.6176	31.028	28.2732	11.9474
chr17:33954173-33957051	chr17:33901419-33957051	184.811	134.418	136.396	131.797	91.1983
chr17:34091583-34094160	chr17:34091583-34207528	23.2829	33.9977	49.7969	38.0836	75.7667
chr17:34095342-34095901	chr17:34091583-34207528	11.7524	18.8129	14.4195	13.8121	26.5241
chr17:34096657-34097916	chr17:34091583-34207528	10.1847	20.4288	21.7627	25.2724	25.6197
chr17:34098585-34099066	chr17:34091583-34207528	24.9952	15.428	12.5604	9.8007	13.5633
chr17:34100990-34104185	chr17:34091583-34207528	93.1594	146.543	138.105	102.014	170.631
chr17:34105186-34106074	chr17:34091583-34207528	12.3797	17.4762	6.98404	9.8007	16.9115
chr17:34116570-34124992	chr17:34091583-34207528	194.512	153.463	141.639	170.103	105.308
chr17:34135315-34137363	chr17:34091583-34207528	62.6578	42.621	48.3277	43.429	113.168
chr17:34140937-34147370	chr17:34091583-34207528	24.9952	33.9977	24.5147	24.563	62.0448
chr17:34147809-34148661	chr17:34091583-34207528	21.9462	3.06588	6.98404	7.41075	16.9115
chr17:34149867-34150646	chr17:34091583-34207528	22.5734	12.9559	8.17047	11.4166	18.9597
chr17:34151476-34155347	chr17:34091583-34207528	33.52	29.2817	29.5589	28.9459	143.588
chr17:34162348-34163686	chr17:34091583-34207528	7.79477	13.7639	22.8024	16.1035	17.9511
chr17:34164570-34166064	chr17:34091583-34207528	13.9956	66.7146	47.7515	39.8519	15.0468
chr17:34168080-34172548	chr17:34091583-34207528	37.131	64.5225	78.1375	102.867	33.136
chr17:34172779-34175120	chr17:34091583-34207528	82.1462	49.6162	42.8017	23.9556	43.0449
chr17:34186025-34188795	chr17:34091583-34207528	152.274	94.1652	85.7205	89.6788	90.0091
chr17:34195558-34199287	chr17:34091583-34207528	54.9899	49.6162	46.8953	30.1861	64.8982
chr17:34203487-34207528	chr17:34091583-34207528	87.1557	45.9066	37.8037	48.6077	44.2369
chr17:35162979-35166487	chr17:35162979-35243986	106.577	135.559	141.639	153.56	125.844
chr17:35171365-35176777	chr17:35162979-35243986	59.7562	29.7594	22.8024	36.3713	58.287
chr17:35184661-35191892	chr17:35162979-35243986	31.7035	37.5266	46.8953	30.1861	42.1888
chr17:35192098-35197528	chr17:35162979-35243986	52.0883	55.6681	26.2327	26.7558	110.25
chr17:35199901-35202422	chr17:35162979-35243986	25.8514	33.3365	49.7969	48.8082	40.0951
chr17:35204815-35206024	chr17:35162979-35243986	13.1876	12.1962	13.4166	15.6597	31.223
chr17:35208909-35211114	chr17:35162979-35243986	38.8434	29.7594	66.9436	55.0381	60.3807
chr17:35217796-35220763	chr17:35162979-35243986	24.9952	22.39	59.1771	70.4724	27.7644
chr17:35230675-35231274	chr17:35162979-35243986	10.9445	21.582	19.898	17.3239	11.1877
chr17:35231639-35236922	chr17:35162979-35243986	63.5139	60.1374	50.6531	72.0572	49.1357
chr17:35240254-35243986	chr17:35162979-35243986	175.448	183.193	195.365	210.809	137.828
chr17:35257251-35260644	chr17:35257251-35265179	100.957	101.782	66.3191	75.4365	170.103
chr17:35261498-35265179	chr17:35257251-35265179	175.448	173.721	185.04	144.825	254.245
chr17:35423082-35426678	chr17:35423082-35440957	216.737	204.429	146.195	112.016	229.095
chr17:35437082-35440957	chr17:35423082-35440957	203.805	208.169	166.298	112.793	218.225
chr17:35896557-35898351	chr17:35896557-35921417	48.5594	42.621	38.6117	47.7997	32.2798
chr17:35909208-35911295	chr17:35896557-35921417	78.7166	75.3883	41.9938	52.1365	46.3306
chr17:35915198-35921417	chr17:35896557-35921417	553.947	597.813	553.947	423.218	412.16
chr17:35968566-35970904	chr17:35968566-36002765	100.149	83.1547	71.2776	96.536	55.8149
chr17:35978187-35981286	chr17:35968566-36002765	95.4338	85.8728	138.817	119.966	54.8064
chr17:35993665-35995442	chr17:35968566-36002765	100.957	91.4471	51.5093	66.7629	78.4366
chr17:35996997-36002765	chr17:35968566-36002765	72.4696	112.793	94.6258	62.4743	86.3477
chr17:36019058-36025051	chr17:36019058-36045093	101.966	54.3825	61.5699	52.566	123.827
chr17:36031526-36033893	chr17:36019058-36045093	101.966	108.969	68.5595	77.9568	102.438
chr17:36034785-36035329	chr17:36019058-36045093	14.8035	23.9073	15.428	15.903	24.334
chr17:36035560-36036174	chr17:36019058-36045093	9.55746	18.8129	17.2757	14.2388	18.9597
chr17:36041669-36045093	chr17:36019058-36045093	109.874	111.111	73.7553	76.0439	107.153
chr17:45554625-45560613	chr17:45554625-45584866	109.874	74.1508	36.9475	38.0354	109.49
chr17:45562100-45565133	chr17:45554625-45584866	57.8915	23.2829	31.9324	34.4244	89.1529
chr17:45571291-45574996	chr17:45554625-45584866	301.515	183.193	247.359	233.297	258.23
chr17:45582890-45584866	chr17:45554625-45584866	30.7991	29.7594	44.4176	37.1792	13.5633
chr17:46377230-46379890	chr17:46377230-46390004	4.06606	9.32576	4.59409	1.80328	120.112
chr17:46381687-46386287	chr17:46377230-46390004	24.9952	30.5674	31.9324	28.4738	118.268
chr17:46387016-46390004	chr17:46377230-46390004	24.9952	16.6683	8.17047	14.9	102.438
chr17:46851388-46854086	chr17:46851388-46859331	42.3722	51.7098	41.1376	32.9892	40.0951
chr17:46854998-46859331	chr17:46851388-46859331	339.267	315.903	284.854	308.365	347.816
chr17:50058543-50059147	chr17:50058543-50099164	10.1847	8.37103	19.1404	5.22135	14.1906
chr17:50068394-50070016	chr17:50058543-50099164	62.6578	52.5178	31.028	31.0763	14.1906
chr17:50077518-50079820	chr17:50058543-50099164	48.5594	53.5745	31.028	31.4718	39.2389
chr17:50091826-50099164	chr17:50058543-50099164	67.1753	35.6619	34.6051	63.5622	107.153
chr17:50155145-50160506	chr17:50155145-50191254	82.1462	74.812	40.2758	37.1792	195.56
chr17:50169248-50171798	chr17:50155145-50191254	29.1294	47.5225	31.028	30.6156	46.3306
chr17:50172618-50175018	chr17:50155145-50191254	43.2284	24.7153	21.7627	19.4685	81.9145
chr17:50179561-50184030	chr17:50155145-50191254	15.6115	21.582	20.706	20.5253	136.791
chr17:50184756-50186822	chr17:50155145-50191254	31.7035	55.6681	41.9938	38.0354	103.627
chr17:50188860-50191254	chr17:50155145-50191254	55.9984	58.4876	74.3797	71.7099	129.935
chr17:50508172-50511262	chr17:50508172-50529949	135.031	70.1925	62.2255	98.6799	85.4433
chr17:50511558-50513650	chr17:50508172-50529949	66.1384	67.3758	39.4196	42.4687	71.0004
chr17:50516551-50519300	chr17:50508172-50529949	23.2829	37.5266	19.1404	17.3239	166.117
chr17:50526989-50529949	chr17:50508172-50529949	20.2765	38.236	38.6117	64.1384	71.8566
chr17:51809995-51815321	chr17:51809995-51834974	33.52	26.9082	86.5284	94.0129	55.8149
chr17:51827419-51834974	chr17:51809995-51834974	30.7991	33.3365	83.4318	132.653	113.976
chr17:52148278-52149996	chr17:52148278-52169661	26.7076	11.5689	22.8024	15.6597	73.9503
chr17:52150558-52151060	chr17:52148278-52169661	19.4203	9.32576	19.898	9.374	11.9474
chr17:52160595-52167026	chr17:52148278-52169661	124.059	92.255	46.0873	43.7061	288.366
chr17:52167556-52169661	chr17:52148278-52169661	20.2765	32.0848	53.3257	63.9434	51.9048
chr17:56255549-56257517	chr17:56255549-56292917	139.777	189.422	135.212	138.105	111.306
chr17:56263963-56268028	chr17:56255549-56292917	64.3219	65.9067	21.7627	24.563	216.096
chr17:56268479-56270273	chr17:56255549-56292917	82.1462	90.2096	71.2776	65.7544	90.0091
chr17:56275795-56278172	chr17:56255549-56292917	134.023	90.2096	96.01	78.4849	117.259
chr17:56288994-56292917	chr17:56255549-56292917	125.067	97.0668	97.2957	55.2869	79.2446
chr17:70846452-70854786	chr17:70846452-70854786	157.238	128.138	181.022	158.191	220.77
chr17:71474082-71476767	chr17:71474082-71491100	111.919	91.4471	134.023	135.26	75.7667
chr17:71477744-71481037	chr17:71474082-71491100	23.2829	16.6683	15.428	18.3324	79.2446
chr17:71482900-71488650	chr17:71474082-71491100	217.85	174.397	125.4	160.716	186.396
chr17:71488905-71491100	chr17:71474082-71491100	17.7561	35.6619	80.482	76.2445	42.1888
chr17:72904066-72904601	chr17:72904066-72968837	22.5734	18.2842	8.17047	13.2359	18.9597
chr17:72913846-72914364	chr17:72904066-72968837	16.4677	9.32576	18.1318	12.6086	21.285
chr17:72916916-72920259	chr17:72904066-72968837	125.067	184.1	152.503	173.388	93.5351
chr17:72924029-72926274	chr17:72904066-72968837	13.1876	16.6683	8.17047	10.0013	90.0091
chr17:72926642-72928443	chr17:72904066-72968837	14.8035	29.7594	35.3145	28.2732	42.1888
chr17:72930523-72931099	chr17:72904066-72968837	10.9445	19.6208	13.4166	14.0438	20.093
chr17:72934344-72936182	chr17:72904066-72968837	54.9899	30.5674	37.8037	16.7647	43.0449
chr17:72937688-72940380	chr17:72904066-72968837	40.6598	48.76	29.5589	23.9556	55.8149
chr17:72946932-72950540	chr17:72904066-72968837	64.3219	99.1122	85.7205	61.8498	69.184
chr17:72952564-72953166	chr17:72904066-72968837	13.9956	12.9559	12.5604	10.6087	21.285
chr17:72953443-72954533	chr17:72904066-72968837	12.3797	8.37103	12.5604	7.41075	31.223
chr17:72959886-72963159	chr17:72904066-72968837	10.9445	9.32576	30.3668	30.4151	69.184
chr17:72965218-72968837	chr17:72904066-72968837	27.417	27.6176	19.898	39.0922	112.163
chr17:72984596-72985224	chr17:72984596-73036897	18.6123	9.95303	12.5604	7.21574	7.36252
chr17:72996085-72997394	chr17:72984596-73036897	19.4203	9.32576	15.428	25.4729	7.94155
chr17:73004619-73006871	chr17:72984596-73036897	23.2829	11.5689	23.6586	18.6606	67.5226
chr17:73007957-73010741	chr17:72984596-73036897	24.139	27.6176	27.945	38.431	122.838
chr17:73022986-73024335	chr17:72984596-73036897	15.6115	29.7594	24.5147	22.6217	28.8977
chr17:73032337-73033069	chr17:72984596-73036897	4.06606	9.95303	19.1404	18.6123	18.9597
chr17:73033690-73036897	chr17:72984596-73036897	56.8546	67.3758	81.7677	81.3864	127.757
chr17:73241059-73242170	chr17:73241059-73275245	12.3797	9.95303	10.3654	11.8006	24.334
chr17:73245415-73251933	chr17:73241059-73275245	24.139	18.2842	24.5147	25.4729	136.031
chr17:73257819-73259605	chr17:73241059-73275245	31.7035	31.4236	41.9938	35.5095	5.17312
chr17:73262454-73264033	chr17:73241059-73275245	24.139	23.2829	51.5093	35.7583	45.4261
chr17:73264682-73265587	chr17:73241059-73275245	9.55746	0.436162	4.59409	14.2388	25.6197
chr17:73270177-73270809	chr17:73241059-73275245	13.9956	9.95303	8.17047	13.0042	18.9597
chr17:73271055-73272012	chr17:73241059-73275245	13.1876	12.9559	6.98404	9.374	38.3828
chr17:73272533-73275245	chr17:73241059-73275245	33.52	29.2817	44.4176	78.5331	118.268
chr17:75463781-75467652	chr17:75463781-75480416	83.0024	72.009	63.9434	57.3323	201.38
chr17:75472001-75474944	chr17:75463781-75480416	16.4677	35.6619	29.5589	17.3239	102.438
chr17:75475645-75480416	chr17:75463781-75480416	33.52	9.95303	12.5604	22.0426	75.7667
chr17:83337737-83340865	chr17:83337737-83368337	38.8434	23.2829	9.17344	7.21574	117.259
chr17:83346532-83347319	chr17:83337737-83368337	4.87402	12.9559	6.98404	8.2187	11.1877
chr17:83349685-83354334	chr17:83337737-83368337	61.7533	87.4887	90.868	97.3439	74.9588
chr17:83365492-83366355	chr17:83337737-83368337	21.9462	21.1382	13.4166	10.4137	21.285
chr17:83366943-83368337	chr17:83337737-83368337	23.2829	44.6664	23.6586	13.6116	15.8547
chr17:83768181-83774088	chr17:83768181-83810055	18.6123	17.4762	34.6051	44.4659	16.9115
chr17:83785394-83786248	chr17:83768181-83810055	10.9445	13.7639	24.5147	14.8518	13.5633
chr17:83786829-83787373	chr17:83768181-83810055	15.6115	10.761	14.4195	23.755	18.9597
chr17:83797238-83801439	chr17:83768181-83810055	7.16751	12.9559	15.428	23.7068	108.009
chr17:83806763-83810055	chr17:83768181-83810055	44.0419	33.9977	19.898	31.7517	86.3477
chr17:83822762-83824825	chr17:83822762-83863166	26.7076	33.3365	47.7515	46.9917	18.9597
chr17:83826799-83827401	chr17:83822762-83863166	10.9445	14.6201	16.4677	15.903	24.334
chr17:83828451-83833078	chr17:83822762-83863166	25.8514	35.6619	67.7515	83.6751	110.25
chr17:83843626-83852842	chr17:83822762-83863166	69.3674	68.1838	48.3277	81.9627	114.985
chr17:83853899-83854661	chr17:83822762-83863166	34.3762	29.2817	11.3684	19.1886	10.5604
chr17:83860884-83863166	chr17:83822762-83863166	89.8623	99.7849	86.5284	81.3864	122.061
chr17:84113396-84129093	chr17:84113396-84189557	57.8915	48.76	65.5111	121.107	67.5226
chr17:84138825-84149869	chr17:84113396-84189557	19.4203	10.761	26.2327	50.8963	67.5226
chr17:84159185-84168069	chr17:84113396-84189557	22.5734	34.8057	36.1707	58.9482	2.14506
chr17:84175689-84189557	chr17:84113396-84189557	189.752	187.359	234.175	297.882	117.259
chr17:86322743-86324359	chr17:86322743-86358508	20.2765	17.4762	18.1318	22.8988	55.8149
chr17:86328870-86330044	chr17:86322743-86358508	35.0856	43.8585	24.5147	20.9859	35.4613
chr17:86334194-86338792	chr17:86322743-86358508	44.8499	21.582	29.5589	34.0459	76.4395
chr17:86339193-86339925	chr17:86322743-86358508	17.7561	12.1962	8.17047	16.1035	22.1894
chr17:86343056-86345454	chr17:86322743-86358508	17.7561	18.8129	29.5589	20.7542	69.184
chr17:86351534-86355720	chr17:86322743-86358508	33.52	31.4236	19.1404	24.7635	99.5361
chr17:86357869-86358508	chr17:86322743-86358508	19.4203	13.7639	11.3684	13.2359	9.75247
chr18:35827972-35832748	chr18:35827972-35855414	61.7533	16.0553	29.5589	53.374	42.1888
chr18:35836838-35839690	chr18:35827972-35855414	23.2829	32.0848	50.6531	50.4241	27.7644
chr18:35844173-35845458	chr18:35827972-35855414	23.2829	17.4762	35.3145	30.4151	37.3742
chr18:35846803-35851927	chr18:35827972-35855414	111.111	60.9454	57.0353	75.007	71.0004
chr18:35853051-35855414	chr18:35827972-35855414	13.9956	51.2321	35.3145	38.0354	43.0449
chr18:35909031-35914301	chr18:35909031-35943314	14.8035	10.761	16.4677	17.8044	89.1529
chr18:35917670-35920966	chr18:35909031-35943314	48.5594	69.568	69.0372	80.5303	167.439
chr18:35927021-35929372	chr18:35909031-35943314	15.6115	7.56307	10.3654	21.3815	64.8982
chr18:35929775-35931386	chr18:35909031-35943314	20.2765	13.7639	17.2757	15.903	45.4261
chr18:35936407-35938858	chr18:35909031-35943314	35.0856	37.5266	27.945	33.5682	73.9503
chr18:35939593-35940247	chr18:35909031-35943314	25.8514	12.9559	13.4166	14.4678	14.1906
chr18:35941326-35943314	chr18:35909031-35943314	69.3674	31.4236	60.793	62.4743	54.8064
chr18:38992331-38997483	chr18:38992331-39022037	20.2765	24.7153	21.7627	15.708	49.9919
chr18:38997854-38998432	chr18:38992331-39022037	2.67031	10.761	17.2757	8.84597	31.223
chr18:39007439-39008015	chr18:38992331-39022037	13.1876	6.75512	17.2757	7.98978	10.5604
chr18:39009048-39009524	chr18:38992331-39022037	8.7495	12.1962	13.4166	9.374	17.9511
chr18:39010876-39013171	chr18:38992331-39022037	40.6598	33.9977	40.2758	15.095	76.4395
chr18:39016647-39019109	chr18:38992331-39022037	50.2236	74.812	81.7677	49.1839	74.9588
chr18:39019470-39022037	chr18:38992331-39022037	31.7035	57.2358	39.4196	50.0401	40.0951
chr18:49769804-49774682	chr18:49769804-49796568	60.6124	71.0004	66.9436	59.3777	375.392
chr18:49775408-49781164	chr18:49769804-49796568	29.1294	16.0553	31.028	29.6071	163.198
chr18:49782394-49784359	chr18:49769804-49796568	3.44435	8.37103	5.82875	8.41926	53.7213
chr18:49795517-49796568	chr18:49769804-49796568	9.55746	18.8129	20.706	10.6087	39.2389
chr18:50013372-50020830	chr18:50013372-50044263	79.954	50.3759	81.7677	75.815	85.4433
chr18:50026643-50034589	chr18:50013372-50044263	93.1594	89.3052	87.3364	53.4222	141.639
chr18:50037103-50039281	chr18:50013372-50044263	52.0883	21.1382	28.7027	22.8988	51.9048
chr18:50040142-50041666	chr18:50013372-50044263	13.9956	16.6683	29.5589	23.755	29.9544
chr18:50043041-50044263	chr18:50013372-50044263	12.3797	22.39	38.6117	28.2732	9.75247
chr18:53143638-53146011	chr18:53143638-53189011	10.1847	6.75512	20.706	9.8007	62.0448
chr18:53148050-53148565	chr18:53143638-53189011	8.7495	16.6683	25.2242	19.7173	21.285
chr18:53148798-53150308	chr18:53143638-53189011	20.2765	29.2817	36.1707	22.8506	24.334
chr18:53160731-53161348	chr18:53143638-53189011	13.1876	10.761	14.4195	16.1035	22.1894
chr18:53172623-53180009	chr18:53143638-53189011	84.1073	78.4366	78.1375	76.2445	98.4028
chr18:53183459-53184005	chr18:53143638-53189011	10.9445	8.37103	9.17344	8.41926	12.7554
chr18:53185362-53185937	chr18:53143638-53189011	6.40778	5.98108	16.4677	10.9927	13.5633
chr18:53187455-53189011	chr18:53143638-53189011	12.3797	14.6201	15.428	7.98978	33.136
chr18:53861239-53867190	chr18:53861239-53906364	75.62	48.147	53.3257	51.5575	150.652
chr18:53876243-53880054	chr18:53861239-53906364	87.1557	48.76	50.6531	58.9482	250.017
chr18:53880309-53882630	chr18:53861239-53906364	18.6123	18.2842	13.4166	12.8036	63.2822
chr18:53884166-53884985	chr18:53861239-53906364	20.2765	7.56307	4.59409	14.0438	28.8977
chr18:53887652-53888291	chr18:53861239-53906364	18.6123	25.4247	17.2757	13.0042	23.4296
chr18:53896466-53897273	chr18:53861239-53906364	13.9956	21.1382	10.3654	12.8036	21.285
chr18:53897544-53898154	chr18:53861239-53906364	17.095	27.6176	11.3684	10.9927	39.2389
chr18:53898381-53906364	chr18:53861239-53906364	34.3762	36.323	20.706	20.7542	65.7061
chr18:54970075-54972269	chr18:54970075-54993463	12.3797	22.39	44.4176	42.8499	36.518
chr18:54978061-54982197	chr18:54970075-54993463	25.8514	13.7639	48.3277	28.4738	38.3828
chr18:54982637-54993463	chr18:54970075-54993463	69.3674	140.65	170.436	135.885	146.342
chr18:60789182-60789893	chr18:60789182-60811810	6.40778	5.98108	9.17344	9.8007	15.8547
chr18:60790748-60795729	chr18:60789182-60811810	13.9956	5.17312	9.17344	14.2388	71.0004
chr18:60800389-60809023	chr18:60789182-60811810	77.8604	110.45	48.3277	46.1356	423.218
chr18:60811035-60811810	chr18:60789182-60811810	11.7524	5.98108	5.82875	8.84597	18.9597
chr18:62155826-62157798	chr18:62155826-62192618	19.4203	18.2842	15.428	22.8506	89.1529
chr18:62162426-62166507	chr18:62155826-62192618	26.7076	66.7146	56.2273	51.5575	59.5245
chr18:62173147-62176502	chr18:62155826-62192618	46.5623	31.4236	21.7627	22.8506	39.2389
chr18:62176905-62180596	chr18:62155826-62192618	61.7533	46.7146	48.3277	39.9484	85.4433
chr18:62187746-62190479	chr18:62155826-62192618	98.9599	173.721	229.324	165.406	102.438
chr18:62191185-62192618	chr18:62155826-62192618	19.4203	21.582	66.9436	36.6145	16.9115
chr18:65300469-65308628	chr18:65300469-65313642	30.7991	32.0848	6.98404	15.6597	188.314
chr18:65311680-65313642	chr18:65300469-65313642	13.9956	12.9559	34.6051	30.4151	71.8566
chr18:65380624-65383691	chr18:65380624-65448548	52.9445	51.7098	88.7744	133.034	28.8977
chr18:65391519-65393692	chr18:65380624-65448548	16.4677	26.052	13.4166	18.3806	90.0091
chr18:65394642-65396841	chr18:65380624-65448548	50.2236	44.6664	37.8037	49.4639	140.45
chr18:65408643-65410322	chr18:65380624-65448548	13.1876	6.75512	14.4195	21.4297	38.3828
chr18:65413246-65417800	chr18:65380624-65448548	96.8662	92.255	41.9938	57.2841	198.109
chr18:65429248-65433974	chr18:65380624-65448548	65.1781	48.147	53.9502	45.7543	113.976
chr18:65437068-65438293	chr18:65380624-65448548	12.3797	8.37103	15.428	8.2187	28.8977
chr18:65448035-65448548	chr18:65380624-65448548	24.9952	12.9559	10.3654	11.9956	6.60279
chr18:66436141-66439160	chr18:66436141-66472646	162.67	119.686	157.71	134.848	83.6269
chr18:66447090-66448856	chr18:66436141-66472646	74.5632	66.7146	15.428	33.8454	17.9511
chr18:66452853-66454217	chr18:66436141-66472646	17.7561	9.95303	17.2757	14.9	68.3306
chr18:66457550-66459722	chr18:66436141-66472646	100.149	71.0004	56.2273	52.6142	127.757
chr18:66470244-66472646	chr18:66436141-66472646	43.2284	98.256	122.443	88.8226	118.268
chr18:80607893-80614089	chr18:80607893-80623766	74.5632	110.45	82.5757	87.7858	311.384
chr18:80615946-80618385	chr18:80607893-80623766	89.0061	48.76	14.4195	21.9944	24.334
chr18:80622799-80623766	chr18:80607893-80623766	20.9377	20.4288	18.1318	22.8506	22.1894
chr18:80685964-80686491	chr18:80685964-80725017	13.1876	16.6683	8.17047	10.4137	17.9511
chr18:80689064-80692947	chr18:80685964-80725017	74.5632	95.6826	78.1375	77.9568	117.259
chr18:80695775-80697514	chr18:80685964-80725017	24.9952	16.6683	29.5589	27.9933	52.761
chr18:80701384-80709459	chr18:80685964-80725017	35.0856	51.2321	45.2794	63.9434	74.9588
chr18:80711545-80713932	chr18:80685964-80725017	17.095	15.428	18.1318	12.0439	96.6828
chr18:80714685-80716029	chr18:80685964-80725017	20.9377	42.621	30.3668	28.9459	23.4296
chr18:80724137-80725017	chr18:80685964-80725017	22.5734	19.6208	22.8024	16.5159	11.9474
chr19:3911801-3913977	chr19:3911801-3944486	70.4242	38.9957	60.793	44.8981	58.287
chr19:3922166-3925009	chr19:3911801-3944486	68.0314	37.5266	11.3684	24.563	85.4433
chr19:3929156-3932574	chr19:3911801-3944486	54.9899	34.8057	23.6586	21.3332	82.7707
chr19:3935092-3937352	chr19:3911801-3944486	98.9599	39.8037	44.4176	54.1819	55.8149
chr19:3942927-3944486	chr19:3911801-3944486	37.131	27.6176	5.82875	12.8036	41.2843
chr19:4095843-4098450	chr19:4095843-4233246	132.028	157.055	101.387	94.8208	38.3828
chr19:4099148-4100653	chr19:4095843-4233246	25.8514	29.7594	26.2327	17.8044	45.4261
chr19:4112403-4114832	chr19:4095843-4233246	61.7533	63.7145	41.1376	30.4151	57.4791
chr19:4118964-4124328	chr19:4095843-4233246	87.1557	66.7146	63.9434	60.4289	98.4028
chr19:4125185-4126982	chr19:4095843-4233246	71.6134	45.0987	45.2794	44.5141	35.4613
chr19:4133863-4136477	chr19:4095843-4233246	56.8546	54.3825	5.82875	7.41075	92.679
chr19:4137239-4138402	chr19:4095843-4233246	30.1379	30.5674	13.4166	18.6123	17.9511
chr19:4143464-4145394	chr19:4095843-4233246	41.516	20.4288	18.1318	23.9556	58.287
chr19:4145850-4146459	chr19:4095843-4233246	30.7991	33.3365	19.1404	19.9462	23.4296
chr19:4146785-4149668	chr19:4095843-4233246	30.1379	46.7146	50.6531	34.4244	76.4395
chr19:4153931-4156954	chr19:4095843-4233246	50.2236	53.5745	35.3145	73.7553	88.2967
chr19:4162589-4164872	chr19:4095843-4233246	35.9418	65.3304	74.3797	52.6142	39.2389
chr19:4168751-4170516	chr19:4095843-4233246	52.9445	40.9086	36.9475	44.5141	22.1894
chr19:4170839-4172205	chr19:4095843-4233246	30.1379	37.5266	22.8024	31.7517	10.5604
chr19:4181315-4188278	chr19:4095843-4233246	74.5632	61.5699	53.9502	56.2755	42.1888
chr19:4188895-4193089	chr19:4095843-4233246	126.124	141.839	96.4877	103.675	84.6354
chr19:4200509-4204819	chr19:4095843-4233246	33.52	20.4288	27.0889	28.9459	77.4763
chr19:4213438-4216320	chr19:4095843-4233246	30.7991	38.236	41.9938	79.7705	53.7213
chr19:4218162-4219282	chr19:4095843-4233246	12.3797	21.582	30.3668	29.3782	28.8977
chr19:4229734-4233246	chr19:4095843-4233246	84.1073	86.6808	84.288	77.9568	80.149
chr19:5796575-5807943	chr19:5796575-5818468	427.796	427.796	423.218	363.955	317.605
chr19:5817229-5818468	chr19:5796575-5818468	44.8499	44.6664	37.8037	22.2376	26.5241
chr19:6044874-6050037	chr19:6044874-6086273	140.882	108.969	106.345	108.487	141.639
chr19:6056420-6059361	chr19:6044874-6086273	69.3674	101.158	112.973	100.774	47.1385
chr19:6060423-6062942	chr19:6044874-6086273	66.1384	53.0968	43.6097	73.7553	47.9465
chr19:6067326-6068525	chr19:6044874-6086273	44.8499	18.2842	23.6586	21.4297	7.94155
chr19:6076348-6077956	chr19:6044874-6086273	60.6124	48.147	27.0889	45.7543	29.9544
chr19:6083829-6086273	chr19:6044874-6086273	98.9599	94.1652	98.6317	112.793	15.0468
chr19:8710749-8714977	chr19:8710749-8742932	198.109	221.018	199.552	144.825	124.884
chr19:8721968-8725635	chr19:8710749-8742932	177.694	164.685	237.909	216.096	113.168
chr19:8735040-8736748	chr19:8710749-8742932	52.9445	53.0968	39.4196	47.1868	45.4261
chr19:8740700-8742932	chr19:8710749-8742932	95.4338	141.263	129.788	99.5361	90.0091
chr19:8918772-8921892	chr19:8918772-8998693	98.0554	87.7375	64.7032	80.0022	120.112
chr19:8929005-8930490	chr19:8918772-8998693	24.139	19.6208	37.8037	32.328	51.9048
chr19:8941063-8943381	chr19:8918772-8998693	107.633	69.568	98.6317	113.4	67.5226
chr19:8952891-8954817	chr19:8918772-8998693	77.8604	103.924	75.9957	70.4724	68.3306
chr19:8965842-8969151	chr19:8918772-8998693	114.312	121.502	110.103	98.9599	78.4366
chr19:8980258-8982631	chr19:8918772-8998693	30.1379	34.8057	36.9475	55.0381	23.4296
chr19:8982979-8985980	chr19:8918772-8998693	107.633	197.357	201.657	119.109	63.2822
chr19:8996835-8998693	chr19:8918772-8998693	34.3762	42.621	29.5589	41.6125	12.7554
chr19:9917164-9919133	chr19:9917164-9953547	20.9377	36.7668	26.2327	49.1839	21.285
chr19:9929230-9932239	chr19:9917164-9953547	11.7524	16.6683	42.8017	36.6145	92.679
chr19:9935037-9940065	chr19:9917164-9953547	40.6598	43.8585	49.7969	59.5727	127.757
chr19:9941987-9944164	chr19:9917164-9953547	21.9462	33.3365	78.1375	96.1547	18.9597
chr19:9951969-9953547	chr19:9917164-9953547	8.7495	15.428	32.8927	35.99	11.1877
chr19:11379844-11380782	chr19:11379844-11414556	8.7495	4.21839	4.59409	8.79774	18.9597
chr19:11382050-11382584	chr19:11379844-11414556	3.44435	6.75512	11.3684	10.0013	6.60279
chr19:11385310-11390629	chr19:11379844-11414556	26.7076	28.4255	17.2757	16.7165	401.838
chr19:11392635-11396710	chr19:11379844-11414556	17.7561	5.98108	4.59409	7.98978	68.3306
chr19:11403437-11406161	chr19:11379844-11414556	7.16751	15.428	15.428	29.6071	102.438
chr19:11406597-11414556	chr19:11379844-11414556	22.5734	34.8057	20.706	29.6071	154.088
chr19:11468386-11469994	chr19:11468386-11541359	20.2765	24.7153	34.6051	25.2724	15.0468
chr19:11476512-11476972	chr19:11468386-11541359	16.4677	7.56307	17.2757	10.0013	11.1877
chr19:11478357-11502629	chr19:11468386-11541359	6.40778	10.761	12.5604	4.64232	165.06
chr19:11512084-11512757	chr19:11468386-11541359	16.4677	13.7639	15.428	14.4678	14.1906
chr19:11517070-11519390	chr19:11468386-11541359	47.3702	38.236	26.2327	35.1338	44.2369
chr19:11531855-11532371	chr19:11468386-11541359	9.55746	10.761	20.706	6.02931	6.60279
chr19:11539121-11541359	chr19:11468386-11541359	35.0856	51.2321	60.793	39.9001	73.9503
chr19:12555652-12557084	chr19:12555652-12586120	9.55746	12.1962	9.17344	10.0013	32.2798
chr19:12562426-12568409	chr19:12555652-12586120	8.7495	10.761	10.3654	19.7173	108.009
chr19:12569143-12569869	chr19:12555652-12586120	10.9445	15.428	18.1318	7.98978	22.1894
chr19:12571217-12577627	chr19:12555652-12586120	87.1557	80.7308	68.5595	92.3033	141.639
chr19:12584554-12586120	chr19:12555652-12586120	28.2732	38.9957	34.6051	17.5727	8.99274
chr19:12791918-12792776	chr19:12791918-12802384	17.7561	30.5674	29.5589	17.8044	23.4296
chr19:12793367-12802384	chr19:12791918-12802384	94.3487	124.259	100.774	62.7542	139.393
chr19:21567308-21570201	chr19:21567308-21587555	27.417	30.5674	17.2757	14.9	92.679
chr19:21570660-21571434	chr19:21567308-21587555	30.7991	32.712	28.7027	19.7173	22.1894
chr19:21572768-21574392	chr19:21567308-21587555	30.7991	12.9559	15.428	32.941	46.3306
chr19:21581636-21587555	chr19:21567308-21587555	43.2284	28.4255	34.6051	42.042	198.109
chr19:21602771-21604938	chr19:21602771-21655762	67.1753	96.3071	63.0872	55.2869	105.308
chr19:21609961-21610522	chr19:21602771-21655762	7.16751	21.1382	6.98404	6.22432	6.17608
chr19:21611056-21613493	chr19:21602771-21655762	33.52	23.9073	14.4195	16.7165	52.761
chr19:21614386-21616257	chr19:21602771-21655762	20.2765	12.1962	27.945	23.7068	49.9919
chr19:21617801-21619188	chr19:21602771-21655762	10.9445	12.9559	8.17047	14.2388	33.136
chr19:21629040-21635703	chr19:21602771-21655762	22.5734	23.2829	19.898	20.477	98.4028
chr19:21645460-21648045	chr19:21602771-21655762	52.0883	23.9073	23.6586	23.9556	140.45
chr19:21649761-21650216	chr19:21602771-21655762	12.3797	9.95303	11.3684	10.0013	11.1877
chr19:21650849-21655762	chr19:21602771-21655762	116.683	61.5699	82.5757	91.2465	118.268
chr19:29227852-29229395	chr19:29227852-29272808	42.3722	20.4288	33.7489	22.8988	25.6197
chr19:29236172-29238130	chr19:29227852-29272808	46.5623	41.7648	20.706	23.7068	60.3807
chr19:29239131-29239808	chr19:29227852-29272808	13.9956	20.4288	17.2757	10.4137	18.9597
chr19:29240451-29241025	chr19:29227852-29272808	17.7561	19.6208	19.898	14.2388	11.9474
chr19:29250517-29254725	chr19:29227852-29272808	65.1781	51.7098	53.3257	53.7695	51.9048
chr19:29263416-29264442	chr19:29227852-29272808	13.1876	15.428	12.5604	15.095	21.285
chr19:29269887-29272808	chr19:29227852-29272808	72.4696	95.6826	46.0873	26.7558	69.184
chr19:29354815-29355913	chr19:29354815-29373723	30.1379	34.8057	56.2273	20.7542	10.5604
chr19:29360947-29373723	chr19:29354815-29373723	137.3	137.633	90.3903	97.3439	150.652
chr19:29417785-29420436	chr19:29417785-29455393	82.1462	72.7184	45.2794	43.6579	59.5245
chr19:29427955-29433361	chr19:29417785-29455393	65.1781	77.6287	46.0873	30.6156	209.668
chr19:29440798-29443157	chr19:29417785-29455393	4.87402	26.9082	17.2757	15.6597	92.679
chr19:29453279-29455393	chr19:29417785-29455393	41.516	92.255	75.9957	33.1842	84.6354
chr19:29475037-29475617	chr19:29475037-29523965	16.4677	16.0553	6.98404	14.0438	15.0468
chr19:29481739-29482351	chr19:29475037-29523965	11.7524	6.75512	15.428	4.69055	18.9597
chr19:29482904-29500330	chr19:29475037-29523965	13.1876	9.95303	16.4677	6.22432	93.5351
chr19:29500584-29501972	chr19:29475037-29523965	30.7991	34.8057	41.9938	22.0426	25.6197
chr19:29512515-29513432	chr19:29475037-29523965	17.7561	18.2842	14.4195	14.8518	20.093
chr19:29520987-29523965	chr19:29475037-29523965	186.396	95.0214	66.9436	92.3033	65.7061
chr19:32165628-32170457	chr19:32165628-32279038	23.2829	27.6176	27.0889	27.2336	61.1886
chr19:32171755-32173634	chr19:32165628-32279038	44.0419	50.3759	49.1357	33.1842	15.0468
chr19:32177886-32178459	chr19:32165628-32279038	23.2829	20.4288	4.59409	15.095	9.75247
chr19:32179753-32184692	chr19:32165628-32279038	26.7076	40.9086	25.2242	36.5663	102.438
chr19:32185203-32188795	chr19:32165628-32279038	32.5597	47.5225	50.6531	49.4639	105.308
chr19:32201138-32201901	chr19:32165628-32279038	13.1876	23.2829	16.4677	10.6087	14.1906
chr19:32209351-32212028	chr19:32165628-32279038	43.2284	54.3825	56.2273	67.2235	69.184
chr19:32222929-32225655	chr19:32165628-32279038	30.1379	40.4282	76.6202	45.5226	130.559
chr19:32226714-32227550	chr19:32165628-32279038	11.7524	29.7594	9.17344	11.4166	5.17312
chr19:32230720-32236305	chr19:32165628-32279038	12.3797	17.4762	28.7027	23.4779	53.7213
chr19:32236510-32241993	chr19:32165628-32279038	24.9952	97.643	88.1499	64.3701	133.41
chr19:32242228-32246262	chr19:32165628-32279038	9.55746	18.8129	31.028	13.8121	88.2967
chr19:32248456-32250922	chr19:32165628-32279038	33.52	32.712	28.7027	37.5748	92.679
chr19:32252507-32260693	chr19:32165628-32279038	44.0419	62.9065	69.9919	70.4724	177.31
chr19:32265233-32267998	chr19:32165628-32279038	32.5597	40.4282	57.708	54.6596	142.495
chr19:32271255-32276409	chr19:32165628-32279038	27.417	28.4255	15.428	19.2368	63.2822
chr19:32276906-32279038	chr19:32165628-32279038	13.9956	43.3807	30.3668	28.0415	24.334
chr19:34569218-34570594	chr19:34569218-34609964	14.8035	34.8057	60.793	27.9933	20.093
[truncated: 1,671 more rows]

## Sheet: Granulocytes_mm10
Enhancer	SE	LT_HSC	ST_HSC	MPP	CMP	GMP	GN
chr1:10253824-10257209	chr1:10253824-10281149	26.8932	12.7979	18.532	34.658	59.8185	39.8214
chr1:10258565-10259181	chr1:10253824-10281149	3.58417	4.62807	14.0493	6.44087	15.689	5.93696
chr1:10260104-10262268	chr1:10253824-10281149	17.1852	13.7147	17.3437	32.4024	13.228	88.946
chr1:10262488-10263459	chr1:10253824-10281149	20.2162	12.7979	14.0493	15.865	14.2373	28.0425
chr1:10266265-10269354	chr1:10253824-10281149	24.8272	19.6813	13.0399	34.658	22.1897	58.4151
chr1:10279601-10281149	chr1:10253824-10281149	29.5602	28.7833	15.1541	28.8668	28.2305	32.495
chr1:10313752-10318295	chr1:10313752-10330207	17.1852	11.9471	7.9728	19.3828	28.2305	138.007
chr1:10318875-10319736	chr1:10313752-10330207	6.94631	12.7979	0.611323	10.0873	14.2373	19.1285
chr1:10321484-10322198	chr1:10313752-10330207	19.2994	13.7147	0.611323	5.8444	7.13435	16.5104
chr1:10323215-10327745	chr1:10313752-10330207	39.5408	30.1746	36.7511	74.2067	55.8918	40.5502
chr1:10328412-10330207	chr1:10313752-10330207	0.611323	13.7147	10.6098	11.2847	19.0359	55.9843
chr1:34821263-34822326	chr1:34821263-34859043	15.4176	8.64762	22.3482	19.3828	15.689	24.9197
chr1:34822777-34823589	chr1:34821263-34859043	15.4176	6.07686	13.0399	10.0873	15.689	28.0425
chr1:34827263-34827873	chr1:34821263-34859043	13.3989	18.7645	19.5414	10.0873	11.0303	22.5242
chr1:34837793-34840542	chr1:34821263-34859043	48.4942	67.3438	57.8449	27.3046	11.6487	19.8572
chr1:34841410-34844095	chr1:34821263-34859043	121.68	103.97	98.7835	117.885	76.106	110.939
chr1:34849229-34850928	chr1:34821263-34859043	57.3705	69.7746	46.1174	47.35	34.2451	59.2485
chr1:34858183-34859043	chr1:34821263-34859043	25.9764	34.7979	23.7395	29.8761	47.5381	11.3772
chr1:36912569-36913118	chr1:36912569-36941392	21.133	12.7979	28.3891	25.1912	8.50772	16.5104
chr1:36917319-36918805	chr1:36912569-36941392	43.9099	20.3561	18.532	18.3734	20.0453	23.3576
chr1:36921560-36923146	chr1:36912569-36941392	45.9588	40.2033	64.6324	23.441	14.2373	24.2744
chr1:36925235-36926026	chr1:36912569-36941392	17.1852	19.6813	20.5146	5.8444	14.2373	19.1285
chr1:36927362-36929027	chr1:36912569-36941392	17.1852	11.9471	20.5146	11.4606	29.3893	46.398
chr1:36938406-36941392	chr1:36912569-36941392	90.9024	56.853	91.1535	68.0726	49.0168	148.643
chr1:37298705-37301874	chr1:37298705-37324874	65.9526	45.0591	62.5004	35.8073	65.6418	136.383
chr1:37308216-37309005	chr1:37298705-37324874	25.9764	27.2212	26.6389	20.774	19.0359	19.1285
chr1:37314709-37315399	chr1:37298705-37324874	26.8932	16.0049	17.3437	9.60049	11.0303	18.6246
chr1:37321893-37322611	chr1:37298705-37324874	15.4176	12.7979	19.5414	11.2847	17.6152	12.1231
chr1:37324189-37324874	chr1:37298705-37324874	10.0039	21.8307	21.4314	6.7754	7.72168	10.3679
chr1:37472878-37475507	chr1:37472878-37497176	151.42	92.951	98.7835	41.5143	39.7289	43.169
chr1:37476965-37479975	chr1:37472878-37497176	110.232	98.9234	79.9467	97.699	92.951	24.9197
chr1:37485693-37489021	chr1:37472878-37497176	47.8489	45.0591	30.8681	60.5472	61.3806	43.169
chr1:37489345-37493056	chr1:37472878-37497176	165.704	127.162	66.8399	76.6638	50.4955	104.979
chr1:37495020-37497176	chr1:37472878-37497176	86.9757	105.278	92.6231	55.7037	84.5449	80.0392
chr1:39434161-39435073	chr1:39434161-39504077	10.0039	14.9956	6.59943	16.7818	33.0959	17.9311
chr1:39435296-39441079	chr1:39434161-39504077	19.2994	12.7979	7.9728	13.5748	22.1897	51.2243
chr1:39448787-39452606	chr1:39434161-39504077	6.94631	17.7551	15.1541	29.8761	5.49752	57.6864
chr1:39454443-39457043	chr1:39434161-39504077	15.4176	14.9956	14.0493	17.8385	7.72168	45.5646
chr1:39464443-39465214	chr1:39434161-39504077	14.4082	9.74039	18.532	2.95669	15.689	15.2467
chr1:39465803-39468789	chr1:39434161-39504077	8.99451	12.7979	16.3344	18.8479	7.72168	51.2243
chr1:39469175-39471780	chr1:39434161-39504077	8.99451	9.74039	26.6389	19.7647	12.5655	52.0577
chr1:39476592-39479384	chr1:39434161-39504077	20.2162	13.7147	50.9608	28.8668	15.689	55.9843
chr1:39479959-39483391	chr1:39434161-39504077	14.4082	39.3699	49.5696	70.6914	51.6357	50.3075
chr1:39492455-39494922	chr1:39434161-39504077	19.2994	35.9472	34.5746	71.1969	31.9248	21.6074
chr1:39501549-39504077	chr1:39434161-39504077	24.8272	19.6813	27.5557	41.5143	53.1144	47.1267
chr1:39575354-39579797	chr1:39575354-39615356	51.1317	33.8811	50.044	50.8023	62.9427	123.594
chr1:39580038-39581768	chr1:39575354-39615356	13.3989	11.9471	9.51708	12.3774	16.6984	28.9593
chr1:39589894-39591893	chr1:39575354-39615356	21.133	25.8055	25.6656	14.4916	14.7722	45.5646
chr1:39600775-39604153	chr1:39575354-39615356	13.3989	13.7147	6.59943	27.3046	31.9248	135.75
chr1:39608076-39609727	chr1:39575354-39615356	12.294	22.6641	32.6535	8.73104	22.1897	57.6864
chr1:39613921-39615356	chr1:39575354-39615356	19.2994	36.5925	41.0367	20.5981	14.7722	46.398
chr1:40029900-40031170	chr1:40029900-40060790	14.4082	18.7645	13.0399	18.8479	12.5655	17.0143
chr1:40037757-40039010	chr1:40029900-40060790	4.79898	16.9217	16.3344	17.8385	19.0359	42.4403
chr1:40044042-40047328	chr1:40029900-40060790	26.8932	33.2358	66.8399	28.8668	24.0984	77.1692
chr1:40049723-40053060	chr1:40029900-40060790	34.4161	47.678	109.79	38.5847	34.2451	142.282
chr1:40053406-40054035	chr1:40029900-40060790	28.6434	16.9217	34.5746	21.5149	8.50772	15.7816
chr1:40054670-40055249	chr1:40029900-40060790	25.9764	16.0049	30.0347	20.5981	11.6487	8.31968
chr1:40057559-40060790	chr1:40029900-40060790	0.611323	26.4804	40.0634	21.6908	20.9621	48.5868
chr1:40081576-40082149	chr1:40081576-40095067	11.2013	16.0049	14.0493	16.7818	13.228	16.5104
chr1:40082598-40089084	chr1:40081576-40095067	36.2767	22.6641	46.1174	26.8932	28.2305	220.195
chr1:40090435-40091977	chr1:40081576-40095067	15.4176	13.7147	5.22606	24.4977	18.29	39.8214
chr1:40094324-40095067	chr1:40081576-40095067	12.294	16.0049	15.1541	20.774	28.2305	9.17048
chr1:40494621-40495142	chr1:40494621-40517543	8.14371	10.7497	16.3344	7.21777	15.689	21.6074
chr1:40496806-40497658	chr1:40494621-40517543	15.4176	0.611323	16.3344	4.0316	8.50772	10.8423
chr1:40499803-40503110	chr1:40494621-40517543	53.6672	30.1746	47.0342	52.6939	54.3296	72.2627
chr1:40503769-40504941	chr1:40494621-40517543	27.7266	23.5809	51.7942	10.4513	31.9248	9.17048
chr1:40513470-40517543	chr1:40494621-40517543	70.4681	117.643	184.594	88.367	46.3054	143.256
chr1:51576664-51581073	chr1:51576664-51595383	24.8272	22.6641	43.4675	20.774	14.2373	77.6732
chr1:51583875-51587043	chr1:51576664-51595383	65.9526	88.8535	128.557	39.23	27.0813	142.282
chr1:51593348-51595383	chr1:51576664-51595383	60.9506	60.2218	73.9834	41.8489	67.2039	28.9593
chr1:52007740-52013273	chr1:52007740-52028582	51.1317	68.3834	66.8399	25.1912	14.7722	35.7239
chr1:52019010-52023712	chr1:52007740-52028582	37.1935	39.3699	38.5013	24.4977	37.0225	100.566
chr1:52027682-52028582	chr1:52007740-52028582	21.133	9.74039	24.6563	27.81	11.0303	15.2467
chr1:52798069-52804686	chr1:52798069-52818535	90.9024	141.202	78.0026	99.3414	101.148	104.979
chr1:52808916-52810972	chr1:52798069-52818535	11.2013	13.7147	10.6098	10.0873	16.6984	35.7239
chr1:52812816-52813498	chr1:52798069-52818535	17.1852	16.0049	19.5414	6.44087	10.2753	12.1231
chr1:52815477-52818535	chr1:52798069-52818535	93.5964	65.7817	73.478	68.9894	27.0813	93.0436
chr1:53772126-53777185	chr1:53772126-53786218	153.701	191.349	214.375	78.2259	62.9427	180.155
chr1:53777561-53778657	chr1:53772126-53786218	23.9104	33.8811	29.1179	14.4916	13.228	15.7816
chr1:53781264-53786218	chr1:53772126-53786218	161.79	131.852	178.864	41.8489	30.6169	232.919
chr1:53817097-53819449	chr1:53817097-53853578	14.4082	25.8055	24.6563	30.9515	53.1144	85.1338
chr1:53822534-53826528	chr1:53817097-53853578	46.8756	58.2392	66.2871	47.35	95.755	347.712
chr1:53830351-53830945	chr1:53817097-53853578	5.76099	16.0049	0.611323	12.3774	0.611323	13.8907
chr1:53832445-53833690	chr1:53817097-53853578	20.2162	13.7147	14.0493	16.4178	15.689	40.5502
chr1:53838441-53839533	chr1:53817097-53853578	33.5827	19.6813	15.1541	13.5748	14.7722	20.6906
chr1:53844962-53846652	chr1:53817097-53853578	47.8489	33.2358	52.4396	31.3457	15.689	23.3576
chr1:53847660-53853578	chr1:53817097-53853578	64.8959	112.988	116.968	49.2401	98.2781	218.286
chr1:54910704-54915794	chr1:54910704-54927268	73.8249	83.7115	82.3203	44.6386	68.664	80.0392
chr1:54922629-54927268	chr1:54910704-54927268	49.411	38.8955	21.4314	29.8761	15.689	77.6732
chr1:58709669-58717949	chr1:58709669-58728466	90.9024	53.4963	60.4638	83.795	46.3054	157.594
chr1:58718177-58723571	chr1:58709669-58728466	67.5982	40.2033	41.7655	41.1201	73.1795	67.9892
chr1:58724068-58728466	chr1:58709669-58728466	34.4161	35.9472	18.532	16.7818	12.5655	51.2243
chr1:63112124-63118496	chr1:63112124-63132286	147.834	127.807	199.116	196.127	112.672	51.2243
chr1:63118893-63123402	chr1:63112124-63132286	42.0198	77.3091	109.145	79.3752	99.6693	31.4383
chr1:63123995-63124907	chr1:63112124-63132286	13.3989	22.6641	23.7395	29.8761	54.3296	12.658
chr1:63129715-63132286	chr1:63112124-63132286	17.1852	27.2212	50.044	30.9515	25.1078	40.5502
chr1:64101335-64101989	chr1:64101335-64127152	26.8932	0.611323	24.6563	14.8557	15.689	23.3576
chr1:64102424-64103042	chr1:64101335-64127152	28.6434	8.64762	32.6535	12.0306	10.2753	20.6906
chr1:64104101-64105465	chr1:64101335-64127152	10.0039	12.7979	14.0493	11.2847	16.6984	45.5646
chr1:64109961-64110932	chr1:64101335-64127152	17.1852	8.64762	16.3344	13.5748	5.49752	20.6906
chr1:64112924-64114009	chr1:64101335-64127152	12.294	8.64762	7.9728	10.4513	23.0941	15.7816
chr1:64117838-64123044	chr1:64101335-64127152	97.4757	73.3194	56.5371	29.2013	18.29	174.754
chr1:64126088-64127152	chr1:64101335-64127152	8.14371	10.7497	7.9728	38.5847	16.6984	24.9197
chr1:74148792-74150648	chr1:74148792-74182811	11.2013	16.9217	7.9728	14.8557	11.6487	42.4403
chr1:74151019-74157367	chr1:74148792-74182811	10.0039	18.7645	14.0493	30.9515	12.5655	163.703
chr1:74158959-74160749	chr1:74148792-74182811	18.102	18.7645	25.6656	10.0873	25.1078	28.0425
chr1:74161709-74162856	chr1:74148792-74182811	4.79898	16.9217	15.1541	5.49752	9.35852	24.2744
chr1:74164716-74169162	chr1:74148792-74182811	8.14371	6.07686	16.3344	30.4289	27.0813	186.478
chr1:74169864-74170399	chr1:74148792-74182811	6.94631	18.7645	14.0493	12.0306	16.6984	12.1231
chr1:74176512-74182811	chr1:74148792-74182811	34.4161	30.1746	25.6656	16.7818	15.689	75.6071
chr1:74226630-74228526	chr1:74226630-74251406	40.3742	74.6272	84.7869	62.2019	57.1996	39.8214
chr1:74235692-74240680	chr1:74226630-74251406	67.5982	50.7189	65.2778	100.649	80.3672	72.9081
chr1:74242338-74242945	chr1:74226630-74251406	37.1935	26.4804	18.532	21.6908	29.3893	3.94818
chr1:74243533-74244292	chr1:74226630-74251406	17.1852	21.2729	11.8072	21.5149	20.0453	10.8423
chr1:74246966-74251406	chr1:74226630-74251406	104.887	197.464	175.464	110.061	114.128	107.511
chr1:74368108-74368705	chr1:74368108-74398442	13.3989	21.2729	14.0493	13.0399	27.0813	11.3772
chr1:74374477-74376282	chr1:74368108-74398442	5.76099	16.9217	0.611323	13.7982	25.1078	80.0392
chr1:74376729-74377351	chr1:74368108-74398442	15.4176	9.74039	7.9728	2.32416	5.49752	12.1231
chr1:74386034-74388147	chr1:74368108-74398442	57.3705	79.2918	45.472	36.3601	27.0813	85.7481
chr1:74389675-74393438	chr1:74368108-74398442	97.4757	78.1425	81.0125	77.5806	115.858	117.978
chr1:74395490-74398442	chr1:74368108-74398442	51.1317	52.8338	35.1325	47.35	68.664	71.4293
chr1:75187848-75188868	chr1:75187848-75220028	12.294	16.9217	29.1179	5.8444	3.85563	39.8214
chr1:75190557-75193781	chr1:75187848-75220028	97.4757	60.7797	73.478	62.7547	61.3806	173.13
chr1:75198159-75198764	chr1:75187848-75220028	5.76099	11.9471	6.59943	10.4513	25.1078	12.658
chr1:75208288-75212349	chr1:75187848-75220028	54.5006	68.3834	101.483	58.3226	58.7617	135.75
chr1:75212618-75215093	chr1:75187848-75220028	30.3455	25.8055	30.8681	32.4024	44.9192	38.3427
chr1:75216369-75216913	chr1:75187848-75220028	16.1758	16.0049	17.3437	13.7982	18.29	12.658
chr1:75217537-75220028	chr1:75187848-75220028	81.0125	74.1233	24.6563	64.4739	76.106	109.548
chr1:85588795-85589464	chr1:85588795-85652966	15.4176	8.64762	15.1541	19.7647	37.0225	5.93696
chr1:85596979-85603062	chr1:85588795-85652966	97.4757	65.7817	37.6679	66.9233	67.2039	102.79
chr1:85603486-85612837	chr1:85588795-85652966	74.9567	86.9757	41.7655	26.8932	39.7289	96.2294
chr1:85613189-85614621	chr1:85588795-85652966	19.2994	11.9471	16.3344	22.7475	37.0225	20.6906
chr1:85615849-85616623	chr1:85588795-85652966	29.5602	23.5809	30.0347	14.4916	39.7289	16.5104
chr1:85618460-85622443	chr1:85588795-85652966	11.2013	23.5809	17.3437	39.23	29.3893	19.8572
chr1:85628883-85632142	chr1:85588795-85652966	25.9764	17.7551	14.0493	27.81	46.3054	40.5502
chr1:85632730-85633789	chr1:85588795-85652966	8.14371	11.9471	9.51708	17.4272	29.3893	13.4914
chr1:85635754-85636588	chr1:85588795-85652966	23.9104	9.74039	9.51708	26.8932	28.2305	14.5842
chr1:85648956-85652966	chr1:85588795-85652966	65.9526	38.8955	46.1174	50.8023	53.1144	83.4131
chr1:85731109-85737090	chr1:85731109-85752817	25.9764	33.2358	41.7655	58.9851	67.2039	50.3075
chr1:85739388-85741558	chr1:85731109-85752817	33.5827	34.7979	24.6563	40.4576	19.0359	39.8214
chr1:85749915-85752817	chr1:85731109-85752817	81.0125	65.0358	73.9834	83.795	53.1144	63.8205
chr1:86470083-86473681	chr1:86470083-86505938	48.4942	49.1567	38.5013	67.4272	102.698	96.2294
chr1:86477272-86480469	chr1:86470083-86505938	45.9588	59.547	64.6324	61.6965	87.4983	87.9851
chr1:86486453-86489205	chr1:86470083-86505938	138.336	108.727	100.473	119.035	83.0662	60.0819
chr1:86490538-86493928	chr1:86470083-86505938	51.1317	61.613	39.1466	50.579	54.3296	72.2627
chr1:86497787-86500467	chr1:86470083-86505938	31.2623	22.6641	21.4314	13.5748	19.0359	47.1267
chr1:86502759-86505938	chr1:86470083-86505938	149.476	121.194	104.4	86.6649	71.6174	16.5104
chr1:87619628-87627973	chr1:87619628-87660947	29.5602	29.7001	20.5146	28.8668	29.3893	51.2243
chr1:87628293-87628910	chr1:87619628-87660947	50.2149	42.8222	26.6389	15.501	28.2305	19.8572
chr1:87635888-87642474	chr1:87619628-87660947	70.4681	49.1567	77.0767	25.5071	16.6984	29.7927
chr1:87646499-87653218	chr1:87619628-87660947	57.3705	67.3438	73.9834	37.5093	42.3477	44.0024
chr1:87658025-87660947	chr1:87619628-87660947	69.5513	85.6556	114.885	44.0858	53.1144	44.7312
chr1:88231046-88236127	chr1:88231046-88291245	39.5408	13.7147	13.0399	35.8073	24.0984	36.4526
chr1:88236424-88237946	chr1:88231046-88291245	23.9104	7.35767	15.1541	35.8073	46.3054	38.9881
chr1:88238880-88239793	chr1:88231046-88291245	11.2013	16.9217	22.9061	36.3601	35.6313	24.9197
[truncated: 4,487 more rows]

## Sheet: Reprogramming_mm10
Enhancer	SE	MEF	48h	preiPSC1	ESC
[truncated: 8,830 more rows]

[truncated: 4 more sheets: Cardiomyocytes_mm10, Cardiomyocytes_hg19, Cardiomyocytes_decommission, Erythroid_decommission]
